# Supplementary material for: Alfalfa Intervention Alters Rumen Microbial Community Development in Hu Lambs During Early Life
Source: Front Microbiol. 2018 Mar 27;9:574. doi: 10.3389/fmicb.2018.00574 (PMC5881016; doi:10.3389/fmicb.2018.00574)
Supplement: Supplementary file 2 [file Table_2.xlsx]

## Sheet: Table-S3
Table S2. OTU table of taxa with average relative abundance >=0.5% in at least one group of Hu lambs with (S-ALF) or without (STA) alfalfa intervention at different ages.
Class	B-10	B-10	B-10	B-10	B-10	B-10	STA-17	STA-17	STA-17	STA-17	STA-24	STA-24	STA-24	STA-38	STA-38	STA-38	STA-38	STA-38	STA-38	STA-45	STA-45	STA-45	STA-45	STA-45	STA-45	STA-66	STA-66	STA-66	STA-66	STA-66	STA-66	S-ALF-17	S-ALF-17	S-ALF-17	S-ALF-17	S-ALF-24	S-ALF-24	S-ALF-24	S-ALF-24	S-ALF-38	S-ALF-38	S-ALF-38	S-ALF-38	S-ALF-38	S-ALF-45	S-ALF-45	S-ALF-45	S-ALF-45	S-ALF-45
k__Bacteria|p__Actinobacteria	0.0207092	0.0231724	0.017987	0.00522944	0.00619972	0.0127432	0.0160076	0.0155321	0.539001	0.0225176	0.0178772	0.177332	0.127861	0.203733	0.32842	0.0885259	0.125522	0.134864	0.011436	0.020537	0.0551908	0.0374036	0.0568193	0.0282446	0.024434	0.00573095	0.0116948	0.0177495	0.0532283	0.00602579	0.025208	0.0175489	0.0200164	0.0532782	0.0107512	0.0774896	0.0159615	0.490962	0.0698072	0.0549633	0.0841454	0.176075	0.065768	0.433119	0.265913	0.0425587	0.0318816	0.00581696	0.0314426
k__Bacteria|p__Actinobacteria|c__Actinobacteria	0.0075201	0.0059042	0.0047043	0.00433431	0.0047605	0.0116442	0.00451655	0.0049079	0.118936	0.0091359	0.0039727	0.00525814	0.0061463	0.0375451	0.0152228	0.0346478	0.016275	0.0112262	0.000434279	0.00254268	0.0131307	0.00183162	0.00742583	0.00333156	0.00165654	0.000754976	0.00192735	0.00149855	0.0117958	0.000845726	0.00453005	0.00781375	0.0133329	0.0451571	0.0028106	0.0168211	0.00425077	0.0438644	0.0625445	0.0355894	0.00708968	0.0414228	0.00188173	0.0931489	0.0554113	0.00929962	0.00134535	0.00165215	0.0112964
k__Bacteria|p__Actinobacteria|c__Actinobacteria|o__Actinomycetales	0.00141725	0.00161889	0.00264864	0.00416156	0.00408394	0.0112117	0.00279596	0.00251169	0.000569357	0.00017569	0.00205043	0.00227545	0.000756934	0.0019246	0.00147706	0.000584421	0.000359822	0.0012274	8.69e-05	0.000586772	0.000209254	0.000385604	0.000268808	0.000471726	0.000862783	0.00024022	0.000816673	0.000399614	0.000522807	0.000105716	0.000400616	0.00505972	0.000375094	0.0153498	0.00147352	0.000280873	0.00112603	0.00133785	0.000370254	0.000930626	0.000410599	0.00416479	0.000678656	0.000234928	0.000363078	0.00258323	0.000281584	0.000206519	0.00208409
k__Bacteria|p__Actinobacteria|c__Actinobacteria|o__Actinomycetales|f__Actinomycetaceae	0.000347082	0.001111	0.0019766	0.00153899	0.00279233	0.00915404	0.00258088	0.0023096	0.000299661	5.86e-05	0.000608721	0.00187571	0.000151387	0.000244394	0.000783746	0.000528762	5.54e-05	0.00068854	5.79e-05	0.000475006	0.000156941	0.000224936	0.000201606	0.00020638	0.000448647	0.000205903	0.000261335	9.99e-05	0.000196053	0.000105716	0.000246533	0.0050277	0.000306895	0.0147846	0.000627609	0.00015604	0.000394111	0.000313114	0.000370254	0.000648618	0.00016424	0.00205426	0.000277632	0.000176196	0.000251362	0.000355194	0.000125149	6.88e-05	0.000453063
k__Bacteria|p__Actinobacteria|c__Actinobacteria|o__Actinomycetales|f__Actinomycetaceae|g__Actinomyces	0.000318158	0.001111	0.0019766	0.00146047	0.00257092	0.00885008	0.00258088	0.0023096	0.000269695	5.86e-05	0.000608721	0.00187571	0.000151387	0.000244394	0.000783746	0.000528762	5.54e-05	0.00068854	5.79e-05	0.000475006	0.000130784	0.000224936	0.000201606	0.000176897	0.000310602	0.000205903	0.000261335	9.99e-05	0.000196053	0.000105716	0.000246533	0.0050277	0.000306895	0.0147846	0.000627609	0.000124832	0.000394111	0.000313114	0.000370254	0.000648618	0.00016424	0.00205426	0.000277632	0.000176196	0.000251362	0.000355194	0.000125149	6.88e-05	0.000453063
k__Bacteria|p__Actinobacteria|c__Actinobacteria|o__Bifidobacteriales	0.00610285	0.00428531	0.00205566	0.000172744	0.000676557	0.000432566	0.00172059	0.00239621	0.118366	0.00896021	0.00192228	0.00298269	0.00538937	0.0356205	0.0137457	0.0340634	0.0159152	0.0099988	0.000347423	0.00195591	0.0129215	0.00144601	0.00715702	0.00285984	0.00079376	0.000514756	0.00111068	0.00109894	0.011273	0.00074001	0.00412943	0.00275403	0.0129578	0.0298072	0.00133708	0.0165403	0.00312474	0.0425265	0.0621742	0.0346588	0.00667908	0.037258	0.00120307	0.092914	0.0550482	0.00671639	0.00106376	0.00144563	0.00921228
k__Bacteria|p__Actinobacteria|c__Actinobacteria|o__Bifidobacteriales|f__Bifidobacteriaceae	0.00610285	0.00428531	0.00205566	0.000172744	0.000676557	0.000432566	0.00172059	0.00239621	0.118366	0.00896021	0.00192228	0.00298269	0.00538937	0.0356205	0.0137457	0.0340634	0.0159152	0.0099988	0.000347423	0.00195591	0.0129215	0.00144601	0.00715702	0.00285984	0.00079376	0.000514756	0.00111068	0.00109894	0.011273	0.00074001	0.00412943	0.00275403	0.0129578	0.0298072	0.00133708	0.0165403	0.00312474	0.0425265	0.0621742	0.0346588	0.00667908	0.037258	0.00120307	0.092914	0.0550482	0.00671639	0.00106376	0.00144563	0.00921228
k__Bacteria|p__Actinobacteria|c__Actinobacteria|o__Bifidobacteriales|f__Bifidobacteriaceae|g__Bifidobacterium	0.00607393	0.00428531	0.00205566	0.00015704	0.000664256	0.000420875	0.00172059	0.00239621	0.118366	0.00896021	0.00192228	0.00298269	0.00538937	0.0352539	0.0137457	0.0340356	0.0159152	0.0099988	0.000347423	0.00192797	0.0129215	0.00144601	0.00715702	0.00285984	0.00079376	0.000480439	0.00111068	0.00109894	0.0112077	0.00074001	0.00412943	0.00275403	0.0129578	0.0298072	0.00111878	0.0165403	0.00312474	0.0424981	0.0621742	0.0346588	0.00667908	0.037258	0.00120307	0.092914	0.0550202	0.0066841	0.00106376	0.000929336	0.00915187
k__Bacteria|p__Actinobacteria|c__Coriobacteriia	0.0129866	0.0172682	0.0126898	0.000408304	0.000897975	0.000455948	0.0114911	0.0105953	0.419975	0.0133232	0.0131356	0.172043	0.121533	0.166127	0.313137	0.0538224	0.109164	0.123638	0.0109438	0.0179664	0.0419032	0.035572	0.0493935	0.024913	0.022743	0.00497598	0.00963674	0.0161511	0.0413998	0.00514483	0.020678	0.00970314	0.00668349	0.00809138	0.00780419	0.0606685	0.01157	0.446984	0.00714876	0.0191765	0.077001	0.134652	0.0637937	0.339882	0.210362	0.0326133	0.0305363	0.00406154	0.020116
k__Bacteria|p__Actinobacteria|c__Coriobacteriia|o__Coriobacteriales	0.0129866	0.0172682	0.0126898	0.000408304	0.000897975	0.000455948	0.0114911	0.0105953	0.419975	0.0133232	0.0131356	0.172043	0.121533	0.166127	0.313137	0.0538224	0.109164	0.123638	0.0109438	0.0179664	0.0419032	0.035572	0.0493935	0.024913	0.022743	0.00497598	0.00963674	0.0161511	0.0413998	0.00514483	0.020678	0.00970314	0.00668349	0.00809138	0.00780419	0.0606685	0.01157	0.446984	0.00714876	0.0191765	0.077001	0.134652	0.0637937	0.339882	0.210362	0.0326133	0.0305363	0.00406154	0.020116
k__Bacteria|p__Actinobacteria|c__Coriobacteriia|o__Coriobacteriales|f__Coriobacteriaceae	0.0129866	0.0172682	0.0126898	0.000408304	0.000897975	0.000455948	0.0114911	0.0105953	0.419975	0.0133232	0.0131356	0.172043	0.121533	0.166127	0.313137	0.0538224	0.109164	0.123638	0.0109438	0.0179664	0.0419032	0.035572	0.0493935	0.024913	0.022743	0.00497598	0.00963674	0.0161511	0.0413998	0.00514483	0.020678	0.00970314	0.00668349	0.00809138	0.00780419	0.0606685	0.01157	0.446984	0.00714876	0.0191765	0.077001	0.134652	0.0637937	0.339882	0.210362	0.0326133	0.0305363	0.00406154	0.020116
k__Bacteria|p__Actinobacteria|c__Coriobacteriia|o__Coriobacteriales|f__Coriobacteriaceae|g__NA-Coriobacteriaceae	0.0126106	0.0163794	0.0100016	0.00023556	0.000799567	0.000140292	0.0108151	0.0103355	0.418177	0.0130011	0.0100919	0.171858	0.121261	0.165119	0.312775	0.0534606	0.108694	0.123309	0.0106254	0.0173238	0.0409615	0.0351221	0.0490911	0.0239106	0.0215351	0.00480439	0.00904874	0.0144527	0.0399621	0.0049334	0.0199384	0.00922279	0.00559231	0.00770466	0.00731301	0.0595138	0.0101624	0.446842	0.00603799	0.0187817	0.0764809	0.134343	0.0634235	0.338795	0.208742	0.0318383	0.0291909	0.00326989	0.0196025
k__Bacteria|p__Bacteroidetes	0.0459883	0.619243	0.591635	0.390449	0.427744	0.417555	0.666144	0.444945	0.157322	0.249832	0.502195	0.356016	0.260234	0.331979	0.374118	0.489717	0.602397	0.435906	0.577157	0.465031	0.429808	0.559897	0.630859	0.55758	0.453203	0.614928	0.492323	0.559093	0.403444	0.640531	0.489954	0.52778	0.455807	0.652606	0.069037	0.287426	0.513048	0.0697105	0.494802	0.441681	0.350432	0.504502	0.486442	0.199307	0.242899	0.336401	0.5734	0.579011	0.261478
k__Bacteria|p__Bacteroidetes|c__Bacteroidia	0.0459883	0.619179	0.59124	0.389742	0.427166	0.417099	0.666114	0.444743	0.157322	0.249773	0.502034	0.355924	0.260173	0.331918	0.374088	0.489717	0.602397	0.435906	0.577157	0.465031	0.429808	0.559897	0.630826	0.557521	0.453168	0.614928	0.492323	0.559093	0.403411	0.640496	0.489954	0.527716	0.455739	0.652606	0.069037	0.287426	0.513048	0.069682	0.494717	0.441681	0.350323	0.504502	0.486411	0.199307	0.242871	0.336401	0.573337	0.579011	0.261478
k__Bacteria|p__Bacteroidetes|c__Bacteroidia|o__Bacteroidales	0.0459883	0.619179	0.59124	0.389742	0.427166	0.417099	0.666114	0.444743	0.157322	0.249773	0.502034	0.355924	0.260173	0.331918	0.374088	0.489717	0.602397	0.435906	0.577157	0.465031	0.429808	0.559897	0.630826	0.557521	0.453168	0.614928	0.492323	0.559093	0.403411	0.640496	0.489954	0.527716	0.455739	0.652606	0.069037	0.287426	0.513048	0.069682	0.494717	0.441681	0.350323	0.504502	0.486411	0.199307	0.242871	0.336401	0.573337	0.579011	0.261478
k__Bacteria|p__Bacteroidetes|c__Bacteroidia|o__Bacteroidales|f__[Paraprevotellaceae]	0.000780934	0.00345999	0.00486243	0.157024	0.0507048	0.0280817	0.211356	0.00412841	0.00374577	0.00407016	0.00221062	0.00731835	0.0048141	0.00366591	0.00548622	0.00230985	0.00678126	0.00562807	0.00454546	0.0046383	0.00235411	0.029338	0.0153893	0.0106728	0.0132523	0.0252231	0.00908141	0.0203803	0.013789	0.0273804	0.0166718	0.223845	0.00924095	0.00538434	0.00231943	0.0164154	0.00281508	0.00125245	0.00455698	0.00566836	0.0058305	0.0025045	0.010149	0.00510968	0.00374249	0.00455294	0.0132345	0.0129419	0.0125045
k__Bacteria|p__Bacteroidetes|c__Bacteroidia|o__Bacteroidales|f__[Paraprevotellaceae]|g__[Prevotella]	8.68e-05	0.00146018	0.00130455	0.148623	0.0217851	0.0191148	0.208345	0.00150124	8.99e-05	0.00017569	0.000800948	0.00378217	0.00224052	0.00161911	0.00238138	0.00130799	0.00384732	0.00143695	8.69e-05	0.000502948	0.000680076	0.00189589	0.00248648	0.0032726	0.00403782	0.00181881	0.000163335	0.000432915	0.000620834	0.00183241	0.0012943	0.220066	0.00197777	0.00026773	0.000791334	0.00274631	0.000309659	0.000341579	8.54e-05	0.0035533	0.00104018	0.00123818	0.00169664	0.0012921	0.000502723	0.000161452	0.00156436	0.00010326	0.00812492
k__Bacteria|p__Bacteroidetes|c__Bacteroidia|o__Bacteroidales|f__[Paraprevotellaceae]|g__CF231	8.68e-05	0.00031743	0.00102783	0.00800905	0.0285753	0.0045361	0.000430147	0.00051966	0.000179797	0.000585634	0.000288341	0.00046124	0.000302773	0.00042769	0.000301441	0.000111318	0.000166072	0.00068854	0.000405327	0.000810305	5.23e-05	0.00109255	0.00067202	0.000501209	0.00220872	0.00545642	0.00251535	0.00156515	0.00222193	0.000916203	0.000338983	0.000416306	0.00126168	0.00142789	0.000163724	0.000624161	0.000422262	2.85e-05	0.000854433	0.000282008	0.000301106	0.000393967	0.00163495	0.000557954	0.000530652	0.000516646	0.00150178	0.00182425	0.000634288
k__Bacteria|p__Bacteroidetes|c__Bacteroidia|o__Bacteroidales|f__[Paraprevotellaceae]|g__NA-[Paraprevotellaceae]	0.000462775	0.000984033	0.00177894	0	0	0	0.00184349	0.00181881	0.00239729	0.00149337	0.000993176	0.0023677	0.00202858	0.00134417	0.000723458	0.000695739	0.00204822	0.00206562	0.00330052	0.0028221	0.000915487	0.00440231	0.00299049	0.00545433	0.00307151	0.0125601	0.0043447	0.0125545	0.00885505	0.0216012	0.00964561	0.0017613	0.00439883	0.00142789	0.00114607	0.0112661	0.00160459	0.000569298	0.003019	0.000846024	0.00375014	0.00056281	0.00425703	0.00214372	0.00167574	0.00329362	0.00603842	0.00784773	0.00265797
k__Bacteria|p__Bacteroidetes|c__Bacteroidia|o__Bacteroidales|f__[Paraprevotellaceae]|g__YRC22	0.000144617	0.000698346	0.000751107	0.0003926	0.000332128	0.0044075	0.000737395	0.00025983	0.00107878	0.00181547	0.000128152	0.000707235	0.000242219	0.000274943	0.00207994	0.000194807	0.000719643	0.00143695	0.00075275	0.000502948	0.000706233	0.0219473	0.00924028	0.00144466	0.00393429	0.00538778	0.00205802	0.0058277	0.00209123	0.00303052	0.00539291	0.00160118	0.00160267	0.00226083	0.000218299	0.00177886	0.000478563	0.000313114	0.000598103	0.000987028	0.000739078	0.000309545	0.00256039	0.00111591	0.00103338	0.000581226	0.0041299	0.00316663	0.00108735
k__Bacteria|p__Bacteroidetes|c__Bacteroidia|o__Bacteroidales|f__Bacteroidaceae	0.0033262	0.00577723	0.415006	0.169525	0.310626	0.353185	0.01865	0.0346729	0.00200773	0.00524143	0.0356262	0.0184189	0.00330023	0.00458239	0.00361729	0.00317257	0.00376429	0.0424799	0.00303995	0.00891335	0.00217101	0.00764781	0.00618259	0.0136801	0.00648813	0.00689774	0.00986541	0.00779247	0.00709058	0.00595532	0.00437596	0.0331764	0.128555	0.438958	0.000982345	0.0153544	0.0128368	0.00347272	0.0198228	0.0072476	0.00312055	0.0232722	0.0142826	0.00648988	0.00580925	0.00461752	0.00672674	0.00808867	0.00782288
k__Bacteria|p__Bacteroidetes|c__Bacteroidia|o__Bacteroidales|f__Bacteroidaceae|g__Bacteroides	0.0033262	0.00577723	0.415006	0.169509	0.310207	0.353138	0.01865	0.0346729	0.00200773	0.00524143	0.0355941	0.0184189	0.00330023	0.00455184	0.00361729	0.00314474	0.00376429	0.0424799	0.00303995	0.00882953	0.00217101	0.00764781	0.00618259	0.0136211	0.00648813	0.00689774	0.00986541	0.00775917	0.00709058	0.00595532	0.00437596	0.0331764	0.128555	0.438958	0.000982345	0.0153544	0.0127523	0.00347272	0.0198228	0.0072476	0.00312055	0.0232722	0.0142826	0.00648988	0.00580925	0.00458523	0.00672674	0.00805425	0.00782288
k__Bacteria|p__Bacteroidetes|c__Bacteroidia|o__Bacteroidales|f__BS11	0.000636316	0.513443	0.000118596	0	0	0	0.000245798	0.00106819	0.000599323	0.000409944	0.00076891	3.07e-05	0.000484437	0.000336042	0.00120576	0.000807058	2.77e-05	8.98e-05	0.000289519	0.000614714	0.000287725	6.43e-05	6.72e-05	2.95e-05	0.00238128	3.43e-05	0.00120868	0.000599421	0.000947589	0	3.08e-05	3.2e-05	0.00184137	0.000951928	0.000982345	9.36e-05	0.250176	0	0.122469	0.00104343	2.74e-05	0.00177285	0.00015424	0.00405251	0.00552995	0.00093642	0	0.000929336	3.02e-05
k__Bacteria|p__Bacteroidetes|c__Bacteroidia|o__Bacteroidales|f__NA-Bacteroidales	0.00804072	0.0345046	0.0118596	0.00248123	0.000787266	0.000362421	0.244907	0.0175241	0.0145935	0.0117127	0.0121103	0.0134682	0.0108393	0.0178408	0.00847049	0.0211505	0.00952144	0.00634655	0.0102779	0.0537595	0.007507	0.0239717	0.0525856	0.0815791	0.101843	0.0520933	0.102345	0.070332	0.0393086	0.0958137	0.0969492	0.0119768	0.037032	0.0115124	0.00548476	0.0654745	0.0366523	0.00629074	0.0960383	0.0222222	0.0127833	0.00756979	0.0669093	0.0175021	0.046474	0.0518583	0.148426	0.126975	0.0244956
k__Bacteria|p__Bacteroidetes|c__Bacteroidia|o__Bacteroidales|f__p-2534-18B5	2.89e-05	0.00120623	3.95e-05	0	0	0	0.0100777	0.00020209	0.000119865	2.93e-05	0	0.00162972	9.08e-05	6.11e-05	0.000572738	0.000278296	0.000166072	0.000149683	5.79e-05	5.59e-05	0	0.00292416	0.00302409	0.00061914	0.00490061	0.000137268	0	0.000399614	0	0.000352386	0.000431433	0.0316073	0.00061379	0	0	0.00015604	2.82e-05	2.85e-05	0	0.00141004	0.000109493	5.63e-05	0.000586112	0.00108654	8.38e-05	0	0.000969902	0	0.000694696
k__Bacteria|p__Bacteroidetes|c__Bacteroidia|o__Bacteroidales|f__Porphyromonadaceae	0.000202464	0.000571374	0.0808033	0.0218757	0.0470268	0.011387	0.0201555	0.00568739	0.000269695	0.000380662	0.010124	0.00544264	0.000787211	0.00168021	0.000452161	0.00189241	0.00215893	0.00727458	0.000202664	0.00036324	0.000209254	0.00257069	0.00194886	0.00200483	0.0033476	0.00253946	0.00307069	0.000566119	0.000522807	0.00239622	0.00209553	0.0887053	0.00473982	0.0605069	0.00040931	0.00215336	0.000675619	0.000882412	0.00786078	0.00826283	0.00139604	0.00346128	0.00687911	0.00152703	0.00058651	0.000226032	0.00209624	0.000688397	0.00525553
k__Bacteria|p__Bacteroidetes|c__Bacteroidia|o__Bacteroidales|f__Porphyromonadaceae|g__NA-Porphyromonadaceae	0	0	0.00592979	4.71e-05	7.38e-05	0.000198747	0.00414785	0	0	0	0.00112133	0.000430491	0	0.000213845	3.01e-05	0.000139148	0.000166072	0.000419111	0	0	2.62e-05	0.000289203	0.000302409	0.000383277	0.00051767	0.000480439	6.53e-05	0	0	0.000458101	0.000308166	0.0335607	0.000647889	0	0	0.000249665	0	8.54e-05	0.000227849	0.00194585	0.000273733	0	0.000709504	0.000205562	0	0	0.00065703	0	0.00120817
k__Bacteria|p__Bacteroidetes|c__Bacteroidia|o__Bacteroidales|f__Porphyromonadaceae|g__Porphyromonas	8.68e-05	0.000158715	0.067402	0.016976	0.0441607	0.00789141	0.00973976	0.00034644	0.000179797	0.00017569	0.00621536	0.00175271	0.000423883	0.000702633	0.000211009	0.000612251	0.00143929	0.00487966	5.79e-05	0.000195591	0.000156941	0.00134961	0.00117604	0.000972935	0.00203617	0.00144132	0.00258069	0.000333011	0.000228728	0.0015505	0.0012943	0.0528709	0.00214826	0.0585733	0.000163724	0.00109228	0.000394111	0.000398508	0.00430065	0.00552736	0.000711705	0.00225124	0.00521331	0.00073415	0.000223432	6.46e-05	0.00100119	0.000447458	0.0028694
k__Bacteria|p__Bacteroidetes|c__Bacteroidia|o__Bacteroidales|f__Prevotellaceae	0.0250188	0.0556455	0.0640813	0.0150759	0.0120058	0.0180743	0.14158	0.283186	0.0890893	0.215133	0.123346	0.227607	0.159168	0.122167	0.286158	0.288593	0.479504	0.288319	0.305559	0.38836	0.414637	0.479306	0.544236	0.437703	0.165999	0.355285	0.315301	0.445836	0.19883	0.491966	0.334453	0.128543	0.238457	0.124703	0.0541108	0.165559	0.170425	0.0432666	0.187605	0.240355	0.211896	0.392363	0.365888	0.141368	0.15967	0.253931	0.394375	0.355936	0.183309
k__Bacteria|p__Bacteroidetes|c__Bacteroidia|o__Bacteroidales|f__Prevotellaceae|g__Prevotella	0.0250188	0.055582	0.063765	0.0150759	0.0120058	0.0180743	0.141457	0.283157	0.0890893	0.215104	0.123346	0.227484	0.159138	0.122136	0.286158	0.288565	0.479393	0.288169	0.30524	0.38836	0.414637	0.479145	0.544101	0.437614	0.165896	0.355182	0.315236	0.445836	0.198798	0.491296	0.33433	0.128447	0.238116	0.124673	0.0540836	0.165403	0.168651	0.0432666	0.187577	0.240355	0.211732	0.392335	0.36558	0.141074	0.159643	0.253899	0.394187	0.355901	0.183158
k__Bacteria|p__Bacteroidetes|c__Bacteroidia|o__Bacteroidales|f__S24-7	0.00789611	0.00412659	0.0139548	0.0184208	0.0035919	0.0042789	0.0177897	0.0971765	0.0468371	0.012679	0.317688	0.0813321	0.0804469	0.181249	0.0678845	0.171263	0.100335	0.0852892	0.253127	0.00824276	0.00258952	0.013946	0.00708982	0.0110856	0.154714	0.172478	0.0512217	0.013154	0.142824	0.0164564	0.0348228	0.00880648	0.0328719	0.00960852	0.00463885	0.0220641	0.0389607	0.0144032	0.0563071	0.155133	0.115105	0.0732215	0.0213468	0.0221126	0.0206675	0.0202461	0.00735248	0.0733831	0.0270025
k__Bacteria|p__Chloroflexi	0.000260311	0.0327588	0.000672043	0.000125632	7.38e-05	0.000163674	0.000184349	0.00023096	0.000299661	0.000146409	0.0030436	3.07e-05	0.00045416	0.000122197	9.04e-05	0.000166977	0.00019375	0.000119746	8.69e-05	0.000223532	0.000261568	0.00096401	3.36e-05	0.00041276	0.00600497	0.0016129	0.000751339	0.000699324	0.000816887	0.000845726	0.00718028	0.00691709	0.000443293	8.92e-05	0.000272874	0.00106107	0.011204	0.000142324	0.000996839	0.000225606	8.21e-05	0.000140702	0.000185088	0.0014683	0.00335149	0.000387484	0.00172079	0.00251265	0.000151021
k__Bacteria|p__Chloroflexi|c__Anaerolineae	0.000231388	0.0327588	0.000513915	1.57e-05	1.23e-05	2.34e-05	0.000184349	0.00023096	0.000299661	0.000146409	0.00281934	3.07e-05	0.00045416	0.000122197	6.03e-05	0.000166977	0.00019375	0.000119746	8.69e-05	0.000195591	0.000235411	0.00096401	3.36e-05	0.00041276	0.00600497	0.0016129	0.000751339	0.000699324	0.000751536	0.000845726	0.00718028	0.00691709	0.000443293	8.92e-05	0.000272874	0.00106107	0.011204	0.000142324	0.000968357	0.000225606	8.21e-05	0.000140702	0.000185088	0.0014683	0.00332356	0.000322904	0.00172079	0.00251265	0.000151021
k__Bacteria|p__Chloroflexi|c__Anaerolineae|o__Anaerolineales	0.000231388	0.0327588	0.000513915	0	0	0	0.000184349	0.00023096	0.000299661	0.000146409	0.00281934	3.07e-05	0.00045416	0.000122197	6.03e-05	0.000166977	0.00019375	0.000119746	8.69e-05	0.000195591	0.000235411	0.00096401	3.36e-05	0.00041276	0.00600497	0.0016129	0.000751339	0.000699324	0.000751536	0.000845726	0.00718028	0.00691709	0.000443293	8.92e-05	0.000272874	0.00106107	0.011204	0.000142324	0.000968357	0.000225606	8.21e-05	0.000140702	0.000185088	0.0014683	0.00332356	0.000322904	0.00172079	0.00251265	0.000151021
k__Bacteria|p__Chloroflexi|c__Anaerolineae|o__Anaerolineales|f__Anaerolinaceae	0.000231388	0.0327588	0.000513915	0	0	0	0.000184349	0.00023096	0.000299661	0.000146409	0.00281934	3.07e-05	0.00045416	0.000122197	6.03e-05	0.000166977	0.00019375	0.000119746	8.69e-05	0.000195591	0.000235411	0.00096401	3.36e-05	0.00041276	0.00600497	0.0016129	0.000751339	0.000699324	0.000751536	0.000845726	0.00718028	0.00691709	0.000443293	8.92e-05	0.000272874	0.00106107	0.011204	0.000142324	0.000968357	0.000225606	8.21e-05	0.000140702	0.000185088	0.0014683	0.00332356	0.000322904	0.00172079	0.00251265	0.000151021
k__Bacteria|p__Chloroflexi|c__Anaerolineae|o__Anaerolineales|f__Anaerolinaceae|g__SHD-231	0.000231388	0.0327588	0.000513915	0	0	0	0.000184349	0.00023096	0.000299661	0.000146409	0.00281934	3.07e-05	0.00045416	0.000122197	6.03e-05	0.000166977	0.00019375	0.000119746	8.69e-05	0.000195591	0.000235411	0.00096401	3.36e-05	0.00041276	0.00600497	0.0016129	0.000751339	0.000699324	0.000751536	0.000845726	0.00718028	0.00691709	0.000443293	8.92e-05	0.000272874	0.00106107	0.011204	0.000142324	0.000968357	0.000225606	8.21e-05	0.000140702	0.000185088	0.0014683	0.00332356	0.000322904	0.00172079	0.00251265	0.000151021
k__Bacteria|p__Firmicutes	0.910771	0.275752	0.35899	0.221395	0.190235	0.170864	0.250438	0.459236	0.283719	0.695675	0.420338	0.423695	0.593466	0.433525	0.238621	0.403918	0.24299	0.422315	0.399942	0.361675	0.491041	0.36838	0.244078	0.327142	0.481295	0.348113	0.35032	0.349629	0.453797	0.2984	0.412234	0.343293	0.429857	0.272132	0.833684	0.578566	0.431889	0.417124	0.231979	0.477186	0.521762	0.271668	0.336089	0.351305	0.472755	0.5934	0.360084	0.379307	0.477558
k__Bacteria|p__Firmicutes|c__Bacilli	0.00708625	0.030505	0.0392157	0.0558749	0.0163235	0.0108609	0.00648293	0.00254056	0.000988883	0.00383591	0.0277449	0.00110698	0.0659138	0.00711798	0.0297824	0.00144714	0.00539733	0.000987906	0.000521135	0.0018162	0.0252936	0.000706941	0.00194886	0.00321363	0.00282993	0.000514756	0.00300536	0.00109894	0.00169912	0.00074001	0.000862866	0.0487078	0.00160267	0.0019336	0.70063	0.00106107	0.00943051	0.00261877	0.00190823	0.042414	0.030877	0.0189385	0.00243699	0.00258421	0.00396593	0.0653234	0.000625743	0.000929336	0.00480246
k__Bacteria|p__Firmicutes|c__Bacilli|o__Lactobacillales	0.00679702	0.0303146	0.0388599	0.0500958	0.0113662	0.00678077	0.00626786	0.00242508	0.000898984	0.00371878	0.0273284	0.000891731	0.0656716	0.00672084	0.0296015	0.00141931	0.00514822	0.000808286	0.000492183	0.00162061	0.0252151	0.000449871	0.00174725	0.00306622	0.00251933	0.000411805	0.00287469	0.00103233	0.0016011	0.000634294	0.000801233	0.0486758	0.00105708	0.00187411	0.700166	0.00081141	0.0092053	0.00236259	0.00185127	0.042273	0.0308223	0.0188541	0.00219021	0.00255484	0.003938	0.0651296	0.000469307	0.000826076	0.00453063
k__Bacteria|p__Firmicutes|c__Bacilli|o__Lactobacillales|f__Lactobacillaceae	0.00500376	0.015808	0.0219007	0.00851157	0.00655645	0.0037645	0.00202784	0.00103932	0.000359594	0.00301602	0.010156	0.000553489	0.00166525	0.00504063	0.0207391	0.00066791	0.000802679	0.000329302	0.000115808	0.000866188	0.0246658	0.000192802	0.00107523	0.00194587	0.00193263	0.000137268	0.000980008	0.00029971	0.000424781	0.000317147	0.000431433	0.0159798	0.000443293	0.000475964	0.68786	0.000343289	0.00498269	0.00125245	0.00131013	0.0124365	0.0302201	0.0128883	0.00092544	0.000616686	0.000977517	0.0629662	0.000375446	0.000172099	0.00344328
k__Bacteria|p__Firmicutes|c__Bacilli|o__Lactobacillales|f__Lactobacillaceae|g__Lactobacillus	0.00500376	0.015808	0.0218216	0.0082132	0.0059783	0.0034956	0.00196639	0.000952711	0.000269695	0.00295745	0.0100599	0.00049199	0.00166525	0.00494898	0.0201664	0.00066791	0.000747322	0.000299365	0.000115808	0.000866188	0.0246658	0.000160668	0.000907228	0.00194587	0.00186361	0.000137268	0.000947341	0.00029971	0.000392106	0.000281909	0.000400616	0.0159477	0.000443293	0.000475964	0.68786	0.000280873	0.00498269	0.00122399	0.00128165	0.0124365	0.0301927	0.0126914	0.00092544	0.000616686	0.000977517	0.0629339	0.000375446	0.000137679	0.00335266
k__Bacteria|p__Firmicutes|c__Bacilli|o__Lactobacillales|f__Streptococcaceae	0.00161971	0.0142526	0.0168011	0.0351927	0.00286614	0.00190563	0.00399422	0.00103932	0.00038956	0.000556353	0.0170121	0.000245995	0.0639155	0.00137472	0.00859107	0.000473103	0.00406875	0.000119746	0.000376375	0.000335299	0.000444665	9.64e-05	0.000470414	0.000235863	0.000448647	0.000205903	0.00169868	0.000632722	0.00117632	0.000317147	0.000215716	0.0325039	0.000511492	0.000565207	0.0120883	0.000374497	0.00298398	0.000939341	0.000398735	0.0296672	0.000465345	0.00545925	0.000894592	0.00193815	0.00290462	0.00206658	6.26e-05	0.000619557	0.000906125
k__Bacteria|p__Firmicutes|c__Bacilli|o__Lactobacillales|f__Streptococcaceae|g__Streptococcus	0.00161971	0.0141891	0.0166429	0.0271679	0.00265702	0.00180041	0.00399422	0.00103932	0.00038956	0.000497789	0.0166277	0.000245995	0.0638246	0.00137472	0.00850063	0.000473103	0.00404107	8.98e-05	0.000376375	0.000335299	0.000444665	9.64e-05	0.000436813	0.00020638	0.000448647	0.000205903	0.00163335	0.000632722	0.00117632	0.000281909	0.000215716	0.0317033	0.000511492	0.000565207	0.0117881	0.000374497	0.00295583	0.000939341	0.000398735	0.0295262	0.000465345	0.00545925	0.000894592	0.00187942	0.00290462	0.00206658	6.26e-05	0.000619557	0.000906125
k__Bacteria|p__Firmicutes|c__Clostridia	0.721207	0.19887	0.29981	0.162584	0.172448	0.15798	0.233785	0.344246	0.241587	0.296858	0.362317	0.328834	0.475899	0.398607	0.192048	0.394039	0.218024	0.416208	0.347365	0.324122	0.40904	0.357744	0.225228	0.310514	0.46045	0.343445	0.340324	0.339172	0.435401	0.291317	0.399692	0.256381	0.278183	0.255622	0.123748	0.560528	0.413141	0.168142	0.217197	0.400761	0.471942	0.242093	0.317858	0.277626	0.404832	0.479383	0.349853	0.346367	0.459375
k__Bacteria|p__Firmicutes|c__Clostridia|o__Clostridiales	0.721207	0.19887	0.29981	0.162568	0.172313	0.157934	0.233785	0.344246	0.241527	0.296858	0.362285	0.328834	0.475899	0.398607	0.192048	0.394039	0.218024	0.416208	0.347365	0.324122	0.40904	0.357744	0.225228	0.310514	0.460346	0.343445	0.340193	0.339172	0.435401	0.291317	0.399692	0.256381	0.278183	0.255622	0.123748	0.560528	0.413141	0.168142	0.217197	0.400761	0.471942	0.242093	0.317858	0.277626	0.404832	0.479383	0.349853	0.346333	0.459345
k__Bacteria|p__Firmicutes|c__Clostridia|o__Clostridiales|f__[Mogibacteriaceae]	0.00656563	0.0225693	0.0485057	0.000188448	0.000516643	0.000198747	0.00546901	0.0037531	0.0077912	0.00260607	0.0150578	0.00322868	0.00499576	0.00821776	0.00509435	0.00375699	0.00476072	0.00206562	0.00344528	0.0039677	0.00316497	0.0104756	0.0032929	0.00480571	0.0169105	0.00957447	0.00672939	0.015485	0.0174487	0.00655437	0.0124191	0.00963909	0.00678579	0.00249881	0.0106148	0.0123584	0.0104158	0.00799863	0.0121899	0.00755781	0.00925216	0.00312359	0.00573773	0.0105718	0.014579	0.0212148	0.0161755	0.0131484	0.010209
k__Bacteria|p__Firmicutes|c__Clostridia|o__Clostridiales|f__[Mogibacteriaceae]|g__Mogibacterium	0.00347082	0.00809447	0.00573213	6.28e-05	0.00012301	4.68e-05	0.00187421	0.00164559	0.00317641	0.00108342	0.00461346	0.000922481	0.00311857	0.00183296	0.00226081	0.00144714	0.00262947	0.000478985	0.00136074	0.00243092	0.00162172	0.00571979	0.00110883	0.00285984	0.00969768	0.00501029	0.00316869	0.0087915	0.0126454	0.00288956	0.00453005	0.00518782	0.00269386	0.00104117	0.00455699	0.00795806	0.00413816	0.0031596	0.0057247	0.00454033	0.00336691	0.00137888	0.00166579	0.00367075	0.00611646	0.0108496	0.00985545	0.00750353	0.00256735
k__Bacteria|p__Firmicutes|c__Clostridia|o__Clostridiales|f__[Mogibacteriaceae]|g__NA-[Mogibacteriaceae]	0.00280558	0.0144748	0.0427736	9.42e-05	0.000393633	0.000151983	0.00356408	0.00210751	0.00461478	0.00146409	0.0104444	0.0022447	0.00184692	0.0063848	0.00283354	0.00230985	0.00213125	0.00158664	0.00205559	0.0014809	0.00149094	0.00475578	0.00218407	0.0018869	0.00717835	0.00449554	0.00349536	0.00642712	0.00460724	0.00359433	0.00785824	0.00445128	0.00402373	0.00142789	0.00600322	0.0042443	0.00622132	0.00469671	0.00643673	0.00298928	0.00588525	0.00174471	0.00401024	0.00684228	0.00846251	0.0103006	0.00622614	0.00557602	0.00764166
k__Bacteria|p__Firmicutes|c__Clostridia|o__Clostridiales|f__Lachnospiraceae	0.134118	0.0909437	0.0983159	0.060005	0.0652939	0.0594136	0.0894706	0.0420636	0.0698511	0.0606424	0.190978	0.0335168	0.0646421	0.131759	0.0919395	0.154371	0.0623876	0.069812	0.0717719	0.155718	0.304282	0.202185	0.0883035	0.0967628	0.14336	0.142485	0.124232	0.129841	0.184126	0.127458	0.116487	0.104877	0.0732456	0.0660697	0.0517368	0.233436	0.135039	0.0414733	0.0888895	0.202933	0.300476	0.158966	0.104945	0.171116	0.234744	0.166069	0.158563	0.126562	0.111182
k__Bacteria|p__Firmicutes|c__Clostridia|o__Clostridiales|f__Lachnospiraceae|g__Blautia	0.00451206	0.0027299	0.00683903	0.00168033	0.0011686	0.00161336	0.00264233	0.00239621	0.00419526	0.00181547	0.00480569	0.00212171	0.00266441	0.00155801	0.0030747	0.0022542	0.00160536	0.00230511	0.000723798	0.00223532	0.00274646	0.00221722	0.00204966	0.00297777	0.00348564	0.00123541	0.00133934	0.00239768	0.0033329	0.00214955	0.00560863	0.00755756	0.00296665	0.0078534	0.00221028	0.00227819	0.00408186	0.00435513	0.0019652	0.00501974	0.00134129	0.00303917	0.0014807	0.00187942	0.00217847	0.00222803	0.00203367	0.00216845	0.00181225
k__Bacteria|p__Firmicutes|c__Clostridia|o__Clostridiales|f__Lachnospiraceae|g__Butyrivibrio	0.0204778	0.0265054	0.0291746	0	3.69e-05	1.17e-05	0.0592989	0.0143773	0.0282581	0.0214342	0.0247333	0.0141755	0.0289451	0.0981548	0.0263158	0.134389	0.0312215	0.019818	0.0400695	0.110006	0.248019	0.124422	0.0304425	0.0423964	0.070058	0.046534	0.039625	0.0532818	0.0993661	0.0706886	0.0455162	0.0392929	0.0289504	0.0232627	0.0276694	0.162407	0.0790192	0.0167943	0.0540002	0.0389453	0.26407	0.126013	0.0551254	0.080962	0.0861332	0.0833414	0.0797822	0.0499776	0.0773831
k__Bacteria|p__Firmicutes|c__Clostridia|o__Clostridiales|f__Lachnospiraceae|g__Coprococcus	0.000173541	0.000253944	0.000158128	0.0328528	0.0319827	0.0283273	0.000276523	0	0.00038956	0	0.000320379	6.15e-05	0.000181664	0.000122197	6.03e-05	0.000139148	0.000249107	0.000119746	0.000115808	0.000279415	0.000523136	0.000160668	0.000134404	0.000265346	0.000448647	0.000274537	0.000588005	0.000466216	0.000392106	0.000317147	0.000493066	3.2e-05	0.000511492	0.000148739	0.000163724	0.000312081	0.00036596	8.54e-05	0.000113924	8.46e-05	0.000246359	0	0.000493568	0.000352392	0.000335149	0.000548936	0.000281584	0.000653977	0.000151021
k__Bacteria|p__Firmicutes|c__Clostridia|o__Clostridiales|f__Lachnospiraceae|g__NA-Lachnospiraceae	0.107451	0.0603117	0.0603257	0.0208863	0.0270254	0.0193603	0.0251329	0.0237889	0.0356597	0.0361922	0.159196	0.0160819	0.031882	0.0303965	0.0612528	0.0166143	0.028675	0.0466411	0.0297047	0.0406829	0.0519212	0.0700514	0.053728	0.04903	0.0605329	0.0927591	0.0753953	0.070665	0.0782577	0.0529636	0.0632974	0.0531591	0.0384301	0.032663	0.0206292	0.0669413	0.0488697	0.0191569	0.0311298	0.154287	0.0329848	0.0288721	0.0429713	0.0863654	0.143611	0.0773354	0.0742757	0.0712491	0.0294491
k__Bacteria|p__Firmicutes|c__Clostridia|o__Clostridiales|f__NA-Clostridiales	0.0503268	0.031743	0.0708412	0.0401395	0.0288582	0.0188926	0.0502043	0.0329118	0.105751	0.0397939	0.0704835	0.026383	0.0376347	0.0824219	0.0223066	0.0543512	0.0390268	0.0274219	0.0550666	0.0630641	0.0429756	0.0580977	0.0288633	0.10033	0.219043	0.0499657	0.0927741	0.0774252	0.0999216	0.0583198	0.121325	0.0472027	0.0439883	0.033377	0.0252408	0.107824	0.136475	0.0409894	0.045285	0.0516638	0.0385963	0.0312359	0.0569146	0.040202	0.0802402	0.198198	0.0602903	0.121537	0.0481153
k__Bacteria|p__Firmicutes|c__Clostridia|o__Clostridiales|f__Ruminococcaceae	0.0164575	0.0262197	0.0553447	0.0401866	0.0562034	0.0610854	0.0468553	0.0658237	0.0287375	0.0141724	0.0585333	0.171735	0.232167	0.0259974	0.0118165	0.112264	0.0217554	0.0357442	0.187869	0.0362961	0.0228087	0.0466902	0.0238903	0.0513297	0.0452098	0.0391558	0.0708219	0.049985	0.0902496	0.0629713	0.0719877	0.0469786	0.0515583	0.106586	0.0103692	0.181506	0.0949807	0.0237966	0.0387913	0.030062	0.0177105	0.0143516	0.0690687	0.0274866	0.0310292	0.0328393	0.0472123	0.0345231	0.201794
k__Bacteria|p__Firmicutes|c__Clostridia|o__Clostridiales|f__Ruminococcaceae|g__NA-Ruminococcaceae	0.00639209	0.0174269	0.0209519	0.0144791	0.0285261	0.031741	0.0117983	0.0462787	0.0129753	0.00670551	0.0195111	0.00907106	0.00563158	0.00876764	0.00602882	0.00464754	0.0058125	0.00883128	0.00642733	0.0139708	0.0144124	0.0264781	0.0109203	0.0151542	0.0234332	0.0276596	0.0268849	0.0223118	0.0345053	0.017725	0.0298613	0.0213917	0.026393	0.0940921	0.00502088	0.0322691	0.0332461	0.00617688	0.0187975	0.0131416	0.00864995	0.00717582	0.0453774	0.0135084	0.0158916	0.0171785	0.0291909	0.0223041	0.0112058
k__Bacteria|p__Firmicutes|c__Clostridia|o__Clostridiales|f__Ruminococcaceae|g__Oscillospira	0.000694163	0.00323779	0.00573213	0.0228179	0.0262996	0.0264801	0.00786555	0.0020209	0.001768	0.000819888	0.00246692	0.00212171	0.000696379	0.00137472	0.00135648	0.00153063	0.00124554	0.00164651	0.00118703	0.00139708	0.00081086	0.00257069	0.00161285	0.00250604	0.00369271	0.00288264	0.00228669	0.0028639	0.00192785	0.00278385	0.00323575	0.00406699	0.0112528	0.00321276	0.00191011	0.00218456	0.00123863	0.000967806	0.0021076	0.00242527	0.00270995	0.00129446	0.00296141	0.00361202	0.00276498	0.00332591	0.00222139	0.00230613	0.00223511
k__Bacteria|p__Firmicutes|c__Clostridia|o__Clostridiales|f__Ruminococcaceae|g__Ruminococcus	0.00934228	0.00536457	0.0286607	0.00282672	0.0012055	0.00277076	0.0270685	0.0174375	0.0139642	0.00664695	0.0365553	0.160481	0.225808	0.015794	0.00440104	0.106003	0.0146973	0.0252664	0.180255	0.0209282	0.00758547	0.0175771	0.0112899	0.0336105	0.0180839	0.00857927	0.0416177	0.0245429	0.0538165	0.0424625	0.0388906	0.0214238	0.0137762	0.0092813	0.00335635	0.147021	0.060496	0.016652	0.0177722	0.0144952	0.0063506	0.00585322	0.0207299	0.0102487	0.0121771	0.0123349	0.0157062	0.00991292	0.188263
k__Bacteria|p__Firmicutes|c__Clostridia|o__Clostridiales|f__Veillonellaceae	0.510557	0.0190775	0.0194892	0.00593612	0.00301375	0.00460625	0.0258703	0.197182	0.0259507	0.178443	0.0235158	0.0921558	0.134159	0.147431	0.0577561	0.0662622	0.0879072	0.279308	0.025912	0.0639582	0.0340561	0.0373393	0.07866	0.0545138	0.0301974	0.0967742	0.0391676	0.0603417	0.0378709	0.0280851	0.0706009	0.0427835	0.0991612	0.045514	0.021939	0.0151671	0.0306843	0.0496997	0.0276267	0.105668	0.103389	0.032249	0.0758553	0.0222888	0.0394638	0.0570571	0.0611977	0.0393419	0.0840582
k__Bacteria|p__Firmicutes|c__Clostridia|o__Clostridiales|f__Veillonellaceae|g__Dialister	0.304072	0.00526934	0.00415085	0.00348629	0.00136541	0.00119248	0.00964759	0.0401005	0.00710197	0.0790021	0.00637555	0.0117463	0.0149267	0.121128	0.0156146	0.0551304	0.0643527	0.0138007	0.00972785	0.00955601	0.00530983	0.00780848	0.0158597	0.00769503	0.00386527	0.00113246	0.00571671	0.0087915	0.00611031	0.00327719	0.00619414	0.0101835	0.0790425	0.00972751	0.00728573	0.0023406	0.00734735	0.0197831	0.00717724	0.0692047	0.0879229	0.00641603	0.0031465	0.0073415	0.0115347	0.0277697	0.00391089	0.00437132	0.0176694
k__Bacteria|p__Firmicutes|c__Clostridia|o__Clostridiales|f__Veillonellaceae|g__Megasphaera	0.0849772	0.00377742	0.00138362	1.57e-05	0.000319827	0	0.00319538	0.0756106	0.00443499	0.0114199	0.00358825	0.0152517	0.012232	0.00727073	0.0097064	0.00339521	0.00282322	0.0131122	0.00243196	0.015312	0.00306034	0.00359897	0.0171029	0.0125892	0.00231226	0.000892244	0.00300536	0.00649372	0.00352895	0.00116287	0.00271186	0.00422711	0.00231876	0.00960852	0.00240129	0.00112349	0.00557385	0.00945034	0.0046709	0.0100113	0.00117705	0.00678185	0.00120307	0.00237864	0.00516688	0.00555394	0.00212753	0.00247823	0.00277879
k__Bacteria|p__Firmicutes|c__Clostridia|o__Clostridiales|f__Veillonellaceae|g__Mitsuokella	0.0960838	0.00168238	0.000355787	0	3.69e-05	0	0.000675946	0.0380218	0.0021276	0.0566308	0.00374844	0.00307494	0.00284607	0.00332987	0.0154941	0.00192024	0.000553572	0.00224524	0.00141865	0.00863394	0.0021187	0.00096401	0.0118612	0.00569019	0.00196715	0.000308854	0.00287469	0.00526158	0.00330022	0.00024667	0.000246533	0.0104077	0.00313715	0.00428367	0.00221028	0.000249665	0.00247727	0.010959	0.00330381	0.0146926	0.000410599	0.00199797	0.000246784	0.00058732	0.00379835	0.00577997	0.000719605	0.00237497	0.000815513
k__Bacteria|p__Firmicutes|c__Clostridia|o__Clostridiales|f__Veillonellaceae|g__NA-Veillonellaceae	0.0214323	0.0029521	0.00592979	0	0	1.17e-05	0.00709743	0.0364051	0.00764136	0.0232497	0.00560664	0.0561483	0.101399	0.00607931	0.00708386	0.00473103	0.0168009	0.244432	0.00961204	0.0117075	0.00350501	0.0130784	0.0107523	0.0139749	0.0073164	0.0150652	0.00966941	0.0179826	0.0110443	0.00669533	0.0399384	0.00710923	0.0060015	0.0174619	0.00136437	0.00536779	0.0053768	0.00557912	0.0061804	0.00676819	0.00432497	0.0126632	0.0143443	0.00555017	0.00726156	0.00658723	0.0459921	0.0140777	0.0093633
k__Bacteria|p__Firmicutes|c__Clostridia|o__Clostridiales|f__Veillonellaceae|g__Selenomonas	0.000954474	0.00193632	0.00162081	0	0	1.17e-05	0.000983194	0.000923841	0.000509424	0.0014348	0.00128152	0.000799483	0.000756934	0.00617095	0.00111533	0.000139148	0.00107946	0.00125733	0.000665895	0.000894129	0.000496979	0.00205655	0.00544337	0.00114983	0.00258835	0.00130405	0.00228669	0.00426255	0.00414978	0.00151526	0.00117103	0.00256189	0.00361454	0.000743693	0.000736759	0.00168523	0.00132309	0.000910876	0.000655065	0.00135364	0.00166977	0.000112562	0.00283802	0.0026723	0.00804357	0.00297071	0.00247168	0.00110144	0.0366679
k__Bacteria|p__Firmicutes|c__Clostridia|o__Clostridiales|f__Veillonellaceae|g__Succiniclasticum	0.000433852	0.00126972	0.00300443	3.14e-05	3.69e-05	4.68e-05	0.00168986	0.00141463	0.00239729	0.000937015	0.0016019	0.00193721	0.000575269	0.00146637	0.00201965	0.000278296	0.000885715	0.000718477	0.00141865	0.0131325	0.0105935	0.00536632	0.00268808	0.00701692	0.00797212	0.0748799	0.0113028	0.0122548	0.00571821	0.0132849	0.0165794	0.00409902	0.00221646	0.00026773	0.00196469	0.00149799	0.00416632	0.00102474	0.00427216	0.00109983	0.00191613	0.000675371	0.0429096	0.0012921	0.00089373	0.00187284	0.00281584	0.0133205	0.00706778
k__Bacteria|p__Firmicutes|c__Erysipelotrichi	0.182478	0.0463765	0.0199636	0.00293665	0.00146382	0.00202254	0.0101699	0.112449	0.0411435	0.394981	0.0302758	0.0937548	0.0516531	0.0277998	0.0167903	0.00843236	0.0195688	0.00511915	0.0520556	0.0357372	0.0567079	0.00992931	0.0169013	0.0134147	0.0180149	0.00415237	0.00699072	0.00935762	0.0166972	0.00634294	0.0116795	0.0382041	0.150072	0.0145764	0.00930499	0.0169772	0.00931791	0.246364	0.0128735	0.0340102	0.0189423	0.0106371	0.0157942	0.0710951	0.0639575	0.0486939	0.00960516	0.0320105	0.0133805
k__Bacteria|p__Firmicutes|c__Erysipelotrichi|o__Erysipelotrichales	0.182478	0.0463765	0.0199636	0.00293665	0.00146382	0.00202254	0.0101699	0.112449	0.0411435	0.394981	0.0302758	0.0937548	0.0516531	0.0277998	0.0167903	0.00843236	0.0195688	0.00511915	0.0520556	0.0357372	0.0567079	0.00992931	0.0169013	0.0134147	0.0180149	0.00415237	0.00699072	0.00935762	0.0166972	0.00634294	0.0116795	0.0382041	0.150072	0.0145764	0.00930499	0.0169772	0.00931791	0.246364	0.0128735	0.0340102	0.0189423	0.0106371	0.0157942	0.0710951	0.0639575	0.0486939	0.00960516	0.0320105	0.0133805
k__Bacteria|p__Firmicutes|c__Erysipelotrichi|o__Erysipelotrichales|f__Erysipelotrichaceae	0.182478	0.0463765	0.0199636	0.00293665	0.00146382	0.00202254	0.0101699	0.112449	0.0411435	0.394981	0.0302758	0.0937548	0.0516531	0.0277998	0.0167903	0.00843236	0.0195688	0.00511915	0.0520556	0.0357372	0.0567079	0.00992931	0.0169013	0.0134147	0.0180149	0.00415237	0.00699072	0.00935762	0.0166972	0.00634294	0.0116795	0.0382041	0.150072	0.0145764	0.00930499	0.0169772	0.00931791	0.246364	0.0128735	0.0340102	0.0189423	0.0106371	0.0157942	0.0710951	0.0639575	0.0486939	0.00960516	0.0320105	0.0133805
k__Bacteria|p__Firmicutes|c__Erysipelotrichi|o__Erysipelotrichales|f__Erysipelotrichaceae|g__Bulleidia	0.00485914	0.0103165	0.00727388	0.000486824	8.61e-05	5.85e-05	0.0031032	0.00280039	0.0242426	0.00327955	0.016852	0.00150672	0.00326995	0.014572	0.0028034	0.00217071	0.00437322	0.00161657	0.0014476	0.00508536	0.0023018	0.00192802	0.00416653	0.00542485	0.00324406	0.00133837	0.00186202	0.00263079	0.00588158	0.00214955	0.00730354	0.0039389	0.00528541	0.00383746	0.00332906	0.00533658	0.00315289	0.00170789	0.00287659	0.00437112	0.00695281	0.00149145	0.0015424	0.0238452	0.0217567	0.00884756	0.00200238	0.00220287	0.00567839
k__Bacteria|p__Firmicutes|c__Erysipelotrichi|o__Erysipelotrichales|f__Erysipelotrichaceae|g__p-75-a5	0.000462775	0.0268863	0.00154175	0	1.23e-05	2.34e-05	0.00156697	0.000548531	0.000599323	0.00067348	0.00108929	0.000399742	0.000847766	0.000885929	0.000844034	0.00064008	0.000332143	0.000209556	0.000318471	0.000502948	0.000837017	0.00472365	0.000907228	0.000796038	0.00835174	0.00133837	0.00117601	0.00333011	0.00231996	0.000422863	0.000616333	0.00576424	0.000545591	0.000475964	0.00201927	0.000905034	0.00185795	0.000370044	0.00128165	0.00273548	0.00180664	0.000196983	0.000832896	0.00273104	0.00782014	0.025025	0.00522495	0.0272949	0.0028694
k__Bacteria|p__Firmicutes|c__Erysipelotrichi|o__Erysipelotrichales|f__Erysipelotrichaceae|g__RFN20	0.000173541	0.00165064	0.000592979	0	1.23e-05	1.17e-05	0.000675946	0.00034644	5.99e-05	0.00017569	0.000256303	0.000430491	0.000423883	0.000397141	0.000120576	0.000111318	0.000359822	0.000179619	0.000173712	0.000307357	0.000340038	0.000546272	0.00033601	0.000678106	0.000897294	0.00024022	0.000620672	0.000632722	0.000424781	0.000422863	0.000431433	0.0155314	0.00163677	0.00026773	0.00040931	0.000530537	0.000478563	0.000370044	0.000142406	0.00284828	0.000766451	2.81e-05	0.000586112	0.00176196	0.00656333	0.00684555	0.00065703	0.000344199	0.000785309
k__Bacteria|p__Firmicutes|c__Erysipelotrichi|o__Erysipelotrichales|f__Erysipelotrichaceae|g__Sharpea	0.175305	0.00479319	0.00407179	0	0	0	0.00390205	0.107166	0.0148632	0.389418	0.00794541	0.0908029	0.0463243	0.00174131	0.0106409	0.00495366	0.0134795	0.00203568	0.0477128	0.0264606	0.0411708	0.00196015	0.0099459	0.00495312	0.00324406	0.000514756	0.00251535	0.00163176	0.00604496	0.00211431	0.00191063	0.00659686	0.141547	0.00889457	0.00270145	0.00833255	0.00216761	0.242492	0.00709179	0.0214044	0.00769189	0.00821702	0.0119999	0.0387337	0.0240748	0.00632891	0.000688317	0.00141121	0.00157062
k__Bacteria|p__Fusobacteria	2.89e-05	0.00180935	0.000395319	0.00428719	0.0345413	0.0594603	0.00125972	0.00017322	3e-05	2.93e-05	6.41e-05	0.000153747	0	0	0	2.78e-05	0.000166072	0.000658604	0	0	2.62e-05	0.000224936	0.000134404	0.000147414	0.000379625	0.000205903	0.000130668	0	0	3.52e-05	0.000154083	0.0727896	6.82e-05	0.00377796	0.000136437	0.000187248	0.000337809	8.54e-05	0.00025633	0.00121263	0.000109493	0.000168843	0.000555264	0.000646052	0.00030722	3.23e-05	0.000156436	6.88e-05	0.00129878
k__Bacteria|p__Fusobacteria|c__Fusobacteriia	2.89e-05	0.00180935	0.000395319	0.00428719	0.0345413	0.0594603	0.00125972	0.00017322	3e-05	2.93e-05	6.41e-05	0.000153747	0	0	0	2.78e-05	0.000166072	0.000658604	0	0	2.62e-05	0.000224936	0.000134404	0.000147414	0.000379625	0.000205903	0.000130668	0	0	3.52e-05	0.000154083	0.0727896	6.82e-05	0.00377796	0.000136437	0.000187248	0.000337809	8.54e-05	0.00025633	0.00121263	0.000109493	0.000168843	0.000555264	0.000646052	0.00030722	3.23e-05	0.000156436	6.88e-05	0.00129878
k__Bacteria|p__Fusobacteria|c__Fusobacteriia|o__Fusobacteriales	2.89e-05	0.00180935	0.000395319	0.00428719	0.0345413	0.0594603	0.00125972	0.00017322	3e-05	2.93e-05	6.41e-05	0.000153747	0	0	0	2.78e-05	0.000166072	0.000658604	0	0	2.62e-05	0.000224936	0.000134404	0.000147414	0.000379625	0.000205903	0.000130668	0	0	3.52e-05	0.000154083	0.0727896	6.82e-05	0.00377796	0.000136437	0.000187248	0.000337809	8.54e-05	0.00025633	0.00121263	0.000109493	0.000168843	0.000555264	0.000646052	0.00030722	3.23e-05	0.000156436	6.88e-05	0.00129878
k__Bacteria|p__Fusobacteria|c__Fusobacteriia|o__Fusobacteriales|f__Fusobacteriaceae	2.89e-05	0.00180935	0.000395319	0.00428719	0.0345167	0.059437	0.00119827	0.00017322	3e-05	2.93e-05	6.41e-05	0.000122997	0	0	0	2.78e-05	0.000166072	0.000658604	0	0	2.62e-05	0.000224936	0.000134404	0.000117931	0.000379625	0.000205903	0.000130668	0	0	3.52e-05	0.000154083	0.0727896	6.82e-05	0.00377796	8.19e-05	0.000187248	0.000337809	8.54e-05	0.000199368	0.00121263	8.21e-05	0.000168843	0.000555264	0.000646052	0.00030722	3.23e-05	0.000156436	6.88e-05	0.00126858
k__Bacteria|p__Fusobacteria|c__Fusobacteriia|o__Fusobacteriales|f__Fusobacteriaceae|g__Fusobacterium	2.89e-05	0.00180935	0.000395319	0.00424008	0.0343445	0.0591798	0.00119827	0.00017322	3e-05	2.93e-05	6.41e-05	0.000122997	0	0	0	2.78e-05	0.000166072	0.000658604	0	0	2.62e-05	0.000224936	0.000100803	0.000117931	0.000379625	0.000205903	9.8e-05	0	0	3.52e-05	0.000154083	0.0727896	6.82e-05	0.00377796	8.19e-05	0.000187248	0.000337809	8.54e-05	0.000199368	0.00121263	8.21e-05	0.000168843	0.000555264	0.000646052	0.00030722	3.23e-05	0.000156436	3.44e-05	0.00126858
k__Bacteria|p__Planctomycetes	5.78e-05	9.52e-05	0	3.14e-05	3.69e-05	7.01e-05	0.000184349	2.89e-05	3e-05	5.86e-05	0.0104444	0	6.06e-05	3.05e-05	0	0	0	0	0	0	0	6.43e-05	0	2.95e-05	0.000207068	3.43e-05	0.000163335	0.000166506	0.000261404	0	0.0005547	0	0.000545591	2.97e-05	0	6.24e-05	0.000253357	0	0.000142406	0	2.74e-05	0	0	2.94e-05	5.59e-05	0	0	0.000481878	0
k__Bacteria|p__Planctomycetes|c__Planctomycetia	5.78e-05	9.52e-05	0	3.14e-05	3.69e-05	7.01e-05	0.000184349	2.89e-05	3e-05	5.86e-05	0.0104444	0	6.06e-05	3.05e-05	0	0	0	0	0	0	0	6.43e-05	0	2.95e-05	0.000207068	3.43e-05	0.000163335	0.000166506	0.000261404	0	0.0005547	0	0.000545591	2.97e-05	0	6.24e-05	0.000253357	0	0.000142406	0	2.74e-05	0	0	2.94e-05	5.59e-05	0	0	0.000481878	0
k__Bacteria|p__Planctomycetes|c__Planctomycetia|o__Pirellulales	5.78e-05	9.52e-05	0	0	0	0	0.000184349	2.89e-05	3e-05	5.86e-05	0.0104444	0	6.06e-05	3.05e-05	0	0	0	0	0	0	0	6.43e-05	0	2.95e-05	0.000207068	3.43e-05	0.000163335	0.000166506	0.000261404	0	0.0005547	0	0.000545591	2.97e-05	0	6.24e-05	0.000253357	0	0.000142406	0	2.74e-05	0	0	2.94e-05	5.59e-05	0	0	0.000481878	0
k__Bacteria|p__Planctomycetes|c__Planctomycetia|o__Pirellulales|f__Pirellulaceae	5.78e-05	9.52e-05	0	0	0	0	0.000184349	2.89e-05	3e-05	5.86e-05	0.0104444	0	6.06e-05	3.05e-05	0	0	0	0	0	0	0	6.43e-05	0	2.95e-05	0.000207068	3.43e-05	0.000163335	0.000166506	0.000261404	0	0.0005547	0	0.000545591	2.97e-05	0	6.24e-05	0.000253357	0	0.000142406	0	2.74e-05	0	0	2.94e-05	5.59e-05	0	0	0.000481878	0
k__Bacteria|p__Proteobacteria	0.0196969	0.0397105	0.0248656	0.367615	0.336667	0.280163	0.0610809	0.0371269	0.0123161	0.0229276	0.0172364	0.0384367	0.014079	0.0277082	0.0535359	0.0161133	0.0260456	0.00437073	0.00636943	0.144793	0.016845	0.0265103	0.0412957	0.0508874	0.0226049	0.01407	0.129002	0.0249093	0.0722128	0.0167383	0.0179045	0.0234733	0.0240742	0.0152308	0.0661991	0.0165403	0.0119359	0.0196123	0.0129019	0.02163	0.037255	0.0452499	0.0231052	0.00807565	0.00709398	0.0167587	0.014924	0.0109455	0.220672
k__Bacteria|p__Proteobacteria|c__Betaproteobacteria	0.0106438	0.0109831	0.00624605	0.0899526	0.161955	0.0422512	0.0383753	0.0208442	0.00122861	0.000351381	0.00259507	0.0196796	0.00675185	0.00482679	0.0132333	0.00542677	0.00620001	0.000449048	0.000492183	0.00122943	0.00596375	0.00109255	0.00100803	0.00259449	0.00807565	0.00109815	0.00516138	0.00173166	0.00653509	0.00165621	0.00323575	0.00855029	0.00821796	0.00145764	0.020793	0.0042755	0.00197055	0.00925109	0.0021076	0.00296108	0.0023541	0.008414	0.00536755	0.000851614	0.000837872	0.00319674	0.00150178	0.00110144	0.00839676
k__Bacteria|p__Proteobacteria|c__Betaproteobacteria|o__Burkholderiales	0.00156187	0.000571374	0.00193706	0.00871573	0.024639	0.0190329	0.0134882	0.000635141	0.000958916	0.000146409	0.00134559	0.000860982	0.000999152	0.000794281	0.000753602	0.000751398	0.000885715	0.000149683	0.000202664	0.000195591	5.23e-05	0.000257069	0.000235207	0.00041276	0.000448647	0.000343171	0.000196002	0.000999034	0.00107829	0.000669533	0.00237288	0.00243379	0.000886585	0.000416468	0.00256501	0.000717785	0.000281508	0.00111013	0.000683546	0.00155104	0.000821198	0.000534669	0.000431872	0.000352392	0.000223432	0.00129161	0.000750892	0.000275359	0.00154041
k__Bacteria|p__Proteobacteria|c__Betaproteobacteria|o__Burkholderiales|f__Alcaligenaceae	5.78e-05	0.000126972	3.95e-05	0.00480543	0.0203336	0.0155724	3.07e-05	0.00025983	3e-05	0	3.2e-05	0.000399742	0	0	0.000180865	2.78e-05	5.54e-05	2.99e-05	0	5.59e-05	2.62e-05	6.43e-05	3.36e-05	0.000147414	6.9e-05	0	3.27e-05	6.66e-05	6.54e-05	7.05e-05	3.08e-05	9.61e-05	6.82e-05	0.00026773	0.000109149	6.24e-05	5.63e-05	5.69e-05	0	8.46e-05	2.74e-05	0.000140702	0	0	5.59e-05	0	3.13e-05	0	3.02e-05
k__Bacteria|p__Proteobacteria|c__Betaproteobacteria|o__Burkholderiales|f__Alcaligenaceae|g__Sutterella	5.78e-05	6.35e-05	0	0.00435001	0.0189559	0.0148008	3.07e-05	2.89e-05	3e-05	0	3.2e-05	6.15e-05	0	0	9.04e-05	2.78e-05	5.54e-05	2.99e-05	0	5.59e-05	2.62e-05	6.43e-05	3.36e-05	0.000147414	3.45e-05	0	3.27e-05	6.66e-05	6.54e-05	7.05e-05	3.08e-05	3.2e-05	6.82e-05	0.00026773	2.73e-05	6.24e-05	5.63e-05	5.69e-05	0	5.64e-05	2.74e-05	0.000112562	0	0	5.59e-05	0	0	0	3.02e-05
k__Bacteria|p__Proteobacteria|c__Betaproteobacteria|o__Neisseriales	0.00338405	0.00380916	0.00292536	0.0803417	0.135976	0.0226922	0.00715888	0.0107396	0.000179797	0.00017569	0.000576683	0.010916	0.00233135	0.00113032	0.0073853	0.00175326	0.00190982	0.000179619	0.000231616	0.000977954	7.85e-05	0.000257069	0.00067202	0.0020638	0.00314053	0.000446122	0.000228668	0.000666023	0.0034636	0.000634294	0.000215716	0.00521984	0.00375094	0.000624703	0.00709471	0.00187248	0.000900825	0.00333039	0.00128165	0.000733221	0.000437972	0.00385525	0.000339328	8.81e-05	0.000167574	0.000516646	0.000688317	0.000481878	0.00247674
k__Bacteria|p__Proteobacteria|c__Betaproteobacteria|o__Neisseriales|f__Neisseriaceae	0.00338405	0.00380916	0.00292536	0.0803417	0.135976	0.0226922	0.00715888	0.0107396	0.000179797	0.00017569	0.000576683	0.010916	0.00233135	0.00113032	0.0073853	0.00175326	0.00190982	0.000179619	0.000231616	0.000977954	7.85e-05	0.000257069	0.00067202	0.0020638	0.00314053	0.000446122	0.000228668	0.000666023	0.0034636	0.000634294	0.000215716	0.00521984	0.00375094	0.000624703	0.00709471	0.00187248	0.000900825	0.00333039	0.00128165	0.000733221	0.000437972	0.00385525	0.000339328	8.81e-05	0.000167574	0.000516646	0.000688317	0.000481878	0.00247674
k__Bacteria|p__Proteobacteria|c__Betaproteobacteria|o__Neisseriales|f__Neisseriaceae|g__Eikenella	2.89e-05	0	0	0.0755991	0.132913	0.0180158	0.000307248	5.77e-05	0	0	0	0.000153747	0	0	0.00015072	0	0	2.99e-05	0	8.38e-05	0	0	3.36e-05	0.000117931	3.45e-05	0	0	0	0	0	0	0	6.82e-05	0	2.73e-05	0	0	0	2.85e-05	0	0	0	0	0	0	0	0	0	9.06e-05
k__Bacteria|p__Proteobacteria|c__Betaproteobacteria|o__Rhodocyclales	0.005669	0.00653906	0.00134409	0.0003926	0.000602751	0.000187056	0.0177282	0.00941163	8.99e-05	2.93e-05	0.000608721	0.00790259	0.00336078	0.00284108	0.00506421	0.00289427	0.00337679	0.000119746	5.79e-05	5.59e-05	0.00583296	0.000578406	6.72e-05	0.000117931	0.00445196	0.000308854	0.0047367	6.66e-05	0.00196053	0.000352386	0.000647149	0.00089666	0.00358044	0.000386721	0.0111332	0.00168523	0.00073192	0.00481057	0.000113924	0.000676819	0.00109493	0.00402409	0.00459635	0.000411124	0.000391007	0.00135619	6.26e-05	0.000309779	0.00437961
k__Bacteria|p__Proteobacteria|c__Betaproteobacteria|o__Rhodocyclales|f__Rhodocyclaceae	0.005669	0.00653906	0.00134409	0.0003926	0.000602751	0.000187056	0.0177282	0.00941163	8.99e-05	2.93e-05	0.000608721	0.00790259	0.00336078	0.00284108	0.00506421	0.00289427	0.00337679	0.000119746	5.79e-05	5.59e-05	0.00583296	0.000578406	6.72e-05	0.000117931	0.00445196	0.000308854	0.0047367	6.66e-05	0.00196053	0.000352386	0.000647149	0.00089666	0.00358044	0.000386721	0.0111332	0.00168523	0.00073192	0.00481057	0.000113924	0.000676819	0.00109493	0.00402409	0.00459635	0.000411124	0.000391007	0.00135619	6.26e-05	0.000309779	0.00437961
k__Bacteria|p__Proteobacteria|c__Betaproteobacteria|o__Rhodocyclales|f__Rhodocyclaceae|g__NA-Rhodocyclaceae	0.00564008	0.0063486	0.00130455	7.85e-05	9.84e-05	1.17e-05	0.0177282	0.00941163	5.99e-05	2.93e-05	0.000608721	0.00787184	0.0032094	0.00284108	0.00503406	0.00286645	0.00332143	0.000119746	5.79e-05	5.59e-05	0.00578065	0.000546272	6.72e-05	8.84e-05	0.00441745	0.000308854	0.0047367	6.66e-05	0.00192785	0.000352386	0.000616333	0.00089666	0.00354634	0.000386721	0.011106	0.00162282	0.000703769	0.0047821	0.000113924	0.000676819	0.00106756	0.00402409	0.00456551	0.000264294	0.000139645	0.00132391	6.26e-05	0.000309779	0.0043494
k__Bacteria|p__Proteobacteria|c__Deltaproteobacteria	0.00101232	0.00485668	0.00221379	0.00488395	0.00305066	0.0248317	0.0100777	0.0025983	0.00368584	0.000702761	0.00140967	0.00153747	0.00145331	0.00134417	0.00509435	0.000556591	0.00113482	0.000478985	0.00327157	0.000614714	0.000627763	0.00318123	0.0164981	0.000972935	0.00462452	0.00501029	0.00107801	0.00402944	0.00156842	0.00711819	0.00600924	0.00361866	0.000886585	0.000118991	0.00556662	0.00165403	0.00402556	0.00119553	0.00370254	0.00135364	0.00186138	0.00230752	0.00114138	0.00102781	0.000837872	0.00351965	0.00544397	0.00337315	0.00253715
k__Bacteria|p__Proteobacteria|c__Deltaproteobacteria|o__Desulfovibrionales	0.000347082	0.00222201	0.00110689	0.00475831	0.00274313	0.0245043	0.00952469	0.00167446	0.000629289	0.000409944	0.000384455	0.00101473	0.000272496	0.000488788	0.00162778	0.000361784	0.000304465	0.000239492	0.000665895	0.000502948	0.000366195	0.00234576	0.0159941	0.000796038	0.0039688	0.00236788	0.000392003	0.00136535	0.000522807	0.0024667	0.00209553	0.00246582	0.000784287	2.97e-05	0.00114607	0.000655369	0.000985277	0.000426973	0.00176583	0.000451213	0.000273733	0.000422107	0.000555264	0.00044049	0.000335149	0.000516646	0.0019398	0.000860496	0.00157062
k__Bacteria|p__Proteobacteria|c__Deltaproteobacteria|o__Desulfovibrionales|f__Desulfovibrionaceae	0.000347082	0.00222201	0.00110689	0.00474261	0.00273083	0.0244926	0.00943251	0.00167446	0.000629289	0.000409944	0.000384455	0.00101473	0.000272496	0.000488788	0.00159764	0.000333955	0.000304465	0.000239492	0.000665895	0.000502948	0.000366195	0.00234576	0.0159941	0.000796038	0.0039688	0.00236788	0.000392003	0.00136535	0.000522807	0.0024667	0.00209553	0.00243379	0.000784287	2.97e-05	0.00114607	0.000655369	0.000985277	0.000426973	0.00176583	0.000451213	0.000273733	0.000393967	0.000555264	0.00044049	0.000335149	0.000516646	0.0019398	0.000860496	0.00157062
k__Bacteria|p__Proteobacteria|c__Epsilonproteobacteria	0.00170648	0.0113005	7.91e-05	0.0356795	0.00442837	0.00405677	0.000430147	0.000606271	0.00104882	0.000351381	3.2e-05	0.000614987	0.000151387	0.000763732	0.00934467	8.35e-05	0.000415179	0.000119746	0.000405327	0.00318534	0.000261568	0.000931877	0.00147845	0.00660416	0.000621204	0.00133837	0.000392003	0.00209797	0.00434584	0.000880964	0.00163328	0	0.00300075	0.000118991	0.0225121	0.00255906	0.000112603	0.00207794	0.000683546	8.46e-05	0.00131392	0.00306731	0.00046272	0.00111591	0.0010613	0.00161452	0.00137663	0.00185867	0.000966534
k__Bacteria|p__Proteobacteria|c__Epsilonproteobacteria|o__Campylobacterales	0.00170648	0.0113005	7.91e-05	0.0356795	0.00442837	0.00405677	0.000430147	0.000606271	0.00104882	0.000351381	3.2e-05	0.000614987	0.000151387	0.000763732	0.00934467	8.35e-05	0.000415179	0.000119746	0.000405327	0.00318534	0.000261568	0.000931877	0.00147845	0.00660416	0.000621204	0.00133837	0.000392003	0.00209797	0.00434584	0.000880964	0.00163328	0	0.00300075	0.000118991	0.0225121	0.00255906	0.000112603	0.00207794	0.000683546	8.46e-05	0.00131392	0.00306731	0.00046272	0.00111591	0.0010613	0.00161452	0.00137663	0.00185867	0.000966534
k__Bacteria|p__Proteobacteria|c__Epsilonproteobacteria|o__Campylobacterales|f__Campylobacteraceae	0.00170648	0.0113005	7.91e-05	0.0306856	0.00285384	0.00243173	0.000430147	0.000577401	0.00104882	0.000351381	3.2e-05	0.000614987	0.000121109	0.000763732	0.00934467	8.35e-05	0.0003875	0.000119746	0.000405327	0.00318534	0.000261568	0.000899743	0.00147845	0.00660416	0.000621204	0.00133837	0.000392003	0.00209797	0.00434584	0.000880964	0.00163328	0	0.00300075	0.000118991	0.0225121	0.00255906	0.000112603	0.00207794	0.000683546	8.46e-05	0.00131392	0.00306731	0.00046272	0.00111591	0.0010613	0.00161452	0.00134535	0.00185867	0.000966534
k__Bacteria|p__Proteobacteria|c__Epsilonproteobacteria|o__Campylobacterales|f__Campylobacteraceae|g__Campylobacter	0.00170648	0.0113005	7.91e-05	0.000439712	0.00139002	0.000888515	0.000430147	0.000577401	0.00104882	0.000351381	3.2e-05	0.000614987	0.000121109	0.000763732	0.00934467	8.35e-05	0.0003875	0.000119746	0.000405327	0.00318534	0.000261568	0.000899743	0.00147845	0.00660416	0.000621204	0.00133837	0.000392003	0.00209797	0.00434584	0.000880964	0.00163328	0	0.00300075	0.000118991	0.0225121	0.00255906	0.000112603	0.00207794	0.000683546	8.46e-05	0.00131392	0.00306731	0.00046272	0.00111591	0.0010613	0.00161452	0.00134535	0.00185867	0.000966534
k__Bacteria|p__Proteobacteria|c__Gammaproteobacteria	0.00584254	0.0122211	0.0157732	0.233566	0.16369	0.2052	0.0119212	0.0122409	0.00578346	0.0213464	0.00714446	0.0158359	0.00523798	0.0201931	0.0251703	0.00974035	0.0178527	0.00320321	0.00202664	0.139596	0.00975648	0.021144	0.0221431	0.0403915	0.00900745	0.0064173	0.122207	0.016917	0.059306	0.00708295	0.00681048	0.0112403	0.0118325	0.0133865	0.0158267	0.00780202	0.00517974	0.00651846	0.00600951	0.0170615	0.0313971	0.0309827	0.0155474	0.00505095	0.00410557	0.00610288	0.00653901	0.00409596	0.207956
k__Bacteria|p__Proteobacteria|c__Gammaproteobacteria|o__Aeromonadales	0.00228495	0.00638034	0.00312302	0.0316593	0.000516643	0.000268893	0.00528467	0.00409954	0.00512421	0.0202044	0.00230673	0.0101473	0.00429938	0.0153052	0.017152	0.00857151	0.0165241	0.00215543	0.00138969	0.138534	0.00156941	0.0204692	0.0209334	0.0384457	0.00286444	0.00446122	0.118189	0.0154184	0.0579663	0.00592008	0.00434515	0.00806994	0.00999113	0.0116314	0.00663083	0.00689698	0.00351885	0.0021064	0.00398735	0.0162437	0.0306581	0.0184039	0.0110744	0.00437553	0.0030722	0.00423004	0.00569426	0.00206519	0.201281
k__Bacteria|p__Proteobacteria|c__Gammaproteobacteria|o__Aeromonadales|f__Aeromonadaceae	0.000404929	0.000444402	0.00019766	0.0314865	0.000258322	7.01e-05	3.07e-05	8.66e-05	0	2.93e-05	0.000384455	9.22e-05	9.08e-05	0.000610986	0.000723458	8.35e-05	0	5.99e-05	2.9e-05	0.000111766	7.85e-05	0	0	8.84e-05	0.000241579	6.86e-05	0.000163335	9.99e-05	0	3.52e-05	6.16e-05	0	3.41e-05	8.92e-05	0.000382023	6.24e-05	0.000281508	0.000313114	2.85e-05	2.82e-05	0	0.00146331	0.00030848	5.87e-05	5.59e-05	9.69e-05	9.39e-05	0	0.000483267
k__Bacteria|p__Proteobacteria|c__Gammaproteobacteria|o__Aeromonadales|f__Succinivibrionaceae	0.00188003	0.00593594	0.00292536	0.000172744	0.000258322	0.000198747	0.00525394	0.00401293	0.00512421	0.0201751	0.00192228	0.010055	0.00420855	0.0146942	0.0164285	0.00848802	0.0165241	0.00209556	0.00136074	0.138422	0.00149094	0.0204692	0.0209334	0.0383572	0.00262286	0.00439259	0.118026	0.0153185	0.0579663	0.00588484	0.00428351	0.00806994	0.00995703	0.0115421	0.00624881	0.00683457	0.00323734	0.00179329	0.00395887	0.0162155	0.0306581	0.0169406	0.010766	0.0043168	0.00301634	0.00413317	0.0056004	0.00206519	0.200797
k__Bacteria|p__Proteobacteria|c__Gammaproteobacteria|o__Aeromonadales|f__Succinivibrionaceae|g__NA-Succinivibrionaceae	0.000780934	9.52e-05	0.00134409	4.71e-05	6.15e-05	2.34e-05	0.00129044	0.00112593	0.000629289	0.00196188	0.00105725	0.000614987	0.000635824	0.00268834	0.000633026	0.000528762	0.000415179	0.000329302	0.000463231	0.11769	0.000915487	0.000835476	0.0104499	0.0179551	0.000759249	0.000514756	0.113746	0.00133205	0.0527709	0.00130383	0.000924499	0.000768566	0.000818386	0.000565207	8.19e-05	0.0015604	0.000872674	0.000597763	0.000939876	0.00121263	0.000465345	5.63e-05	0.00219021	0.000616686	0.000474794	0.000839549	0.00065703	0.000653977	0.171741
k__Bacteria|p__Proteobacteria|c__Gammaproteobacteria|o__Aeromonadales|f__Succinivibrionaceae|g__Succinivibrio	0.000983398	0.00409485	0.000790639	0	0.00012301	9.35e-05	0.00331828	0.00216525	0.00431512	0.0169248	0.000672797	0.00879432	0.00342134	0.0106006	0.00946524	0.0079036	0.0158322	0.00170638	0.000694847	0.0206209	0.000523136	0.0193123	0.00631699	0.0196946	0.00131143	0.00322581	0.00398537	0.0112891	0.004934	0.00412291	0.00283513	0.00387485	0.00763827	0.0109174	0.00425683	0.00505571	0.000985277	0.000910876	0.00264874	0.0125212	0.0298916	0.0160964	0.0078354	0.00305406	0.00209468	0.00284155	0.00200238	0.000826076	0.0268817
k__Bacteria|p__Proteobacteria|c__Gammaproteobacteria|o__Alteromonadales	2.89e-05	3.17e-05	3.95e-05	0.0156098	0.0136418	0.0105102	3.07e-05	5.77e-05	0	0	3.2e-05	3.07e-05	0	0.000122197	3.01e-05	0	0	2.99e-05	0	0	0	0	0	0	0	3.43e-05	3.27e-05	0	3.27e-05	0	0	0	3.41e-05	2.97e-05	0	0	5.63e-05	5.69e-05	0	0	0	0.000225124	0	0	0	0	0	3.44e-05	3.02e-05
k__Bacteria|p__Proteobacteria|c__Gammaproteobacteria|o__Alteromonadales|f__Shewanellaceae	2.89e-05	3.17e-05	3.95e-05	0.0154999	0.0135065	0.0104167	0	2.89e-05	0	0	3.2e-05	0	0	0.000122197	0	0	0	2.99e-05	0	0	0	0	0	0	0	0	0	0	3.27e-05	0	0	0	0	2.97e-05	0	0	2.82e-05	2.85e-05	0	0	0	0.000225124	0	0	0	0	0	0	3.02e-05
k__Bacteria|p__Proteobacteria|c__Gammaproteobacteria|o__Enterobacteriales	0.00167756	0.00212678	0.000869703	0.0435001	0.0185377	0.0148242	0.000522322	0.0053987	0.000179797	0.000556353	0.00189024	0.00387442	0.000363328	0.00180241	0.00415988	0.000333955	0.000470536	0.000269429	0.000115808	0.000335299	0.00727159	0.000128535	0.00033601	0.000294829	0.00124241	0.000652025	0.000751339	0.000732625	0.000392106	0.00049334	0.00135593	0.000288212	0.000238696	0.000416468	0.00543018	0.000218456	0.000337809	0.00207794	0.000655065	0.000225606	0.000246359	0.00447434	0.000709504	0.000264294	0.000474794	0.000774969	0.000281584	0.000722817	0.00223511
k__Bacteria|p__Proteobacteria|c__Gammaproteobacteria|o__Enterobacteriales|f__Enterobacteriaceae	0.00167756	0.00212678	0.000869703	0.0435001	0.0185377	0.0148242	0.000522322	0.0053987	0.000179797	0.000556353	0.00189024	0.00387442	0.000363328	0.00180241	0.00415988	0.000333955	0.000470536	0.000269429	0.000115808	0.000335299	0.00727159	0.000128535	0.00033601	0.000294829	0.00124241	0.000652025	0.000751339	0.000732625	0.000392106	0.00049334	0.00135593	0.000288212	0.000238696	0.000416468	0.00543018	0.000218456	0.000337809	0.00207794	0.000655065	0.000225606	0.000246359	0.00447434	0.000709504	0.000264294	0.000474794	0.000774969	0.000281584	0.000722817	0.00223511
k__Bacteria|p__Proteobacteria|c__Gammaproteobacteria|o__Enterobacteriales|f__Enterobacteriaceae|g__NA-Enterobacteriaceae	0.00161971	0.00196807	0.000830171	0.0428719	0.0177627	0.0144384	0.000522322	0.00528321	0.000179797	0.000556353	0.0018582	0.00362842	0.000333051	0.00174131	0.00394888	0.000333955	0.000415179	0.000269429	8.69e-05	0.000335299	0.00721927	0.000128535	0.000302409	0.000294829	0.00124241	0.000583391	0.000751339	0.000566119	0.000228728	0.000458101	0.00123267	0.000224165	0.000238696	0.000416468	0.00537561	0.000218456	0.000337809	0.00207794	0.000655065	0.000225606	0.000218986	0.0044462	0.000678656	0.000264294	0.000474794	0.000742678	0.000281584	0.000653977	0.00220491
k__Bacteria|p__Proteobacteria|c__Gammaproteobacteria|o__Pasteurellales	0.000231388	0.00063486	0.00762966	0.0883351	0.0376166	0.132739	0.00267306	0.000866101	5.99e-05	0.00017569	0.000256303	0.000584238	0.000181664	0.000152746	0.000271297	0.000166977	0.000304465	0.000239492	8.69e-05	0.000111766	0.000130784	0.000128535	0.000369611	0.000176897	0.000276091	0.000171585	0.000163335	0.000133205	6.54e-05	0.000105716	0.000123267	0.00134499	0.000340994	0.000773441	0.00117336	0.000218456	0.000225206	0.000370044	0.00076899	0.000169205	2.74e-05	0.000759793	0.000277632	0.00014683	5.59e-05	0.000258323	0.000125149	0.00010326	0.000483267
k__Bacteria|p__Proteobacteria|c__Gammaproteobacteria|o__Pasteurellales|f__Pasteurellaceae	0.000231388	0.00063486	0.00762966	0.0883351	0.0376166	0.132739	0.00267306	0.000866101	5.99e-05	0.00017569	0.000256303	0.000584238	0.000181664	0.000152746	0.000271297	0.000166977	0.000304465	0.000239492	8.69e-05	0.000111766	0.000130784	0.000128535	0.000369611	0.000176897	0.000276091	0.000171585	0.000163335	0.000133205	6.54e-05	0.000105716	0.000123267	0.00134499	0.000340994	0.000773441	0.00117336	0.000218456	0.000225206	0.000370044	0.00076899	0.000169205	2.74e-05	0.000759793	0.000277632	0.00014683	5.59e-05	0.000258323	0.000125149	0.00010326	0.000483267
k__Bacteria|p__Proteobacteria|c__Gammaproteobacteria|o__Pasteurellales|f__Pasteurellaceae|g__Bibersteinia	0.000115694	0.000285687	0.00118596	0.0598166	0.0169016	0.029169	0.000430147	0.00014435	0	0.000146409	9.61e-05	6.15e-05	3.03e-05	3.05e-05	9.04e-05	0	5.54e-05	5.99e-05	0	0	5.23e-05	0	0	0	0	0	6.53e-05	0	6.54e-05	3.52e-05	0	0.000192141	0.000102298	0.000297477	0.000463885	0	2.82e-05	2.85e-05	0.000199368	0	0	0.000253264	6.17e-05	5.87e-05	0	9.69e-05	3.13e-05	0	0.000151021
k__Bacteria|p__Proteobacteria|c__Gammaproteobacteria|o__Pasteurellales|f__Pasteurellaceae|g__NA-Pasteurellaceae	8.68e-05	0.000285687	0.0045857	0.0218286	0.0152041	0.0900206	0.00135189	0.00051966	0	2.93e-05	9.61e-05	0.000368992	0.000151387	9.16e-05	0.000180865	0.000111318	0.000110714	8.98e-05	5.79e-05	8.38e-05	5.23e-05	9.64e-05	0.000302409	0.000117931	0.000172557	0.000171585	6.53e-05	0.000133205	0	7.05e-05	6.16e-05	0.000736542	0.000170497	0.00026773	0.000600322	0.00015604	0.000112603	0.000170789	0.000455698	0.000112803	2.74e-05	0.000422107	0.000123392	8.81e-05	2.79e-05	0.000161452	9.39e-05	6.88e-05	0.000181225
k__Bacteria|p__Proteobacteria|c__Gammaproteobacteria|o__Pseudomonadales	0.00153294	0.00244421	0.00359741	0.0198499	0.055453	0.0173494	0.00325683	0.00153011	0.000269695	0.000380662	0.00156986	0.00107623	0.000333051	0.00268834	0.00286369	0.000612251	0.000470536	0.000449048	0.000376375	0.000475006	0.000601606	0.000289203	0.000504015	0.000766555	0.0039688	0.00102951	0.00117601	0.000499517	0.000490132	0.000422863	0.000708783	0.00118487	0.000716088	0.000446216	0.00199198	0.000468121	0.000928976	0.00165096	0.000541141	0.00036661	0.000410599	0.00675372	0.00178918	0.000176196	0.000335149	0.000613517	0.000406733	0.000894916	0.00347348
k__Bacteria|p__Proteobacteria|c__Gammaproteobacteria|o__Pseudomonadales|f__Moraxellaceae	0.000260311	0.000444402	0.00292536	0.0184365	0.0540261	0.0146137	0.00301103	0.000981581	8.99e-05	0	0.000384455	0.000799483	3.03e-05	0.000397141	0.000331585	0.000306125	0.00019375	8.98e-05	5.79e-05	8.38e-05	2.62e-05	0.000192802	0.000168005	0.00020638	0.000483158	0.000102951	6.53e-05	0.000166506	6.54e-05	0.000211431	0.000215716	0.0010888	0.000443293	8.92e-05	0.000245586	0.00015604	5.63e-05	0.000227719	0.000284811	0.000225606	0.000191613	0.000337686	0.000401024	5.87e-05	0.000223432	0.000129161	0.000125149	3.44e-05	0.0007249
k__Bacteria|p__Proteobacteria|c__Gammaproteobacteria|o__Pseudomonadales|f__Moraxellaceae|g__Moraxella	2.89e-05	0.000126972	0.00150221	0.00522944	0.044419	0.00411523	0.000522322	0.00020209	0	0	0.00016019	0.000184496	0	0	0	2.78e-05	2.77e-05	2.99e-05	0	0	0	6.43e-05	3.36e-05	5.9e-05	3.45e-05	3.43e-05	3.27e-05	0	3.27e-05	0	0	0.000416306	0.000102298	2.97e-05	0	0	0	5.69e-05	0.000113924	0.000141004	8.21e-05	0	6.17e-05	2.94e-05	2.79e-05	0	0	0	0.000181225
k__Bacteria|p__Spirochaetes	0.00109909	0.00120623	0.00114643	4.71e-05	4.92e-05	4.68e-05	0.00187421	0.00141463	0.00332624	0.00166906	0.00105725	0.00144522	0.0019983	0.00152746	0.00132634	0.000584421	0.00130089	0.00086816	0.00272148	0.00522507	0.00389736	0.0033419	0.00897147	0.0336694	0.00755798	0.00857927	0.00924474	0.0422258	0.0100967	0.0293185	0.0419106	0.00185737	0.0354293	0.000832937	0.000818621	0.0333614	0.00481378	0.000996271	0.165447	0.00149464	0.00385963	0.000309545	0.0830428	0.00361202	0.00435693	0.00529562	0.0118578	0.00795099	0.00613145
k__Bacteria|p__Spirochaetes|c__Spirochaetes	0.00109909	0.00120623	0.00114643	4.71e-05	4.92e-05	4.68e-05	0.00187421	0.00141463	0.00332624	0.00166906	0.00105725	0.00144522	0.0019983	0.00152746	0.00132634	0.000584421	0.00130089	0.00086816	0.00272148	0.00522507	0.00389736	0.0033419	0.00897147	0.0336694	0.00755798	0.00857927	0.00924474	0.0422258	0.0100967	0.0293185	0.0419106	0.00185737	0.0354293	0.000832937	0.000818621	0.0333614	0.00481378	0.000996271	0.165447	0.00149464	0.00385963	0.000309545	0.0830428	0.00361202	0.00435693	0.00529562	0.0118578	0.00795099	0.00613145
k__Bacteria|p__Spirochaetes|c__Spirochaetes|o__Spirochaetales	0.00101232	0.000920547	0.00110689	4.71e-05	4.92e-05	4.68e-05	0.00165914	0.000981581	0.00332624	0.0014348	0.000961138	0.00098398	0.00090832	0.00119142	0.000964611	0.000528762	0.00119018	0.00077835	0.00263463	0.0051133	0.00384505	0.00266709	0.00463694	0.0334336	0.00738542	0.00830474	0.0087874	0.0418595	0.00990067	0.0291423	0.0414792	0.00144106	0.0350201	0.000773441	0.000736759	0.033143	0.00447597	0.000797017	0.165219	0.00129724	0.00375014	0.000112562	0.0827035	0.00358265	0.00424522	0.005005	0.011545	0.00750353	0.00558777
k__Bacteria|p__Spirochaetes|c__Spirochaetes|o__Spirochaetales|f__Spirochaetaceae	0.00101232	0.000920547	0.00110689	4.71e-05	4.92e-05	4.68e-05	0.00165914	0.000981581	0.00332624	0.0014348	0.000961138	0.00098398	0.00090832	0.00119142	0.000964611	0.000528762	0.00119018	0.00077835	0.00263463	0.0051133	0.00384505	0.00266709	0.00463694	0.0334336	0.00738542	0.00830474	0.0087874	0.0418595	0.00990067	0.0291423	0.0414792	0.00144106	0.0350201	0.000773441	0.000736759	0.033143	0.00447597	0.000797017	0.165219	0.00129724	0.00375014	0.000112562	0.0827035	0.00358265	0.00424522	0.005005	0.011545	0.00750353	0.00558777
k__Bacteria|p__Spirochaetes|c__Spirochaetes|o__Spirochaetales|f__Spirochaetaceae|g__Treponema	0.00101232	0.000920547	0.00110689	4.71e-05	4.92e-05	4.68e-05	0.00165914	0.000981581	0.00332624	0.00140552	0.000961138	0.00098398	0.00090832	0.00119142	0.000964611	0.000528762	0.0011625	0.00077835	0.00263463	0.0051133	0.00384505	0.00266709	0.00463694	0.0334336	0.00738542	0.00830474	0.0087874	0.0418595	0.00986799	0.0291423	0.0414792	0.00144106	0.0350201	0.000773441	0.000709471	0.033143	0.00441967	0.000797017	0.165219	0.00129724	0.00375014	0.000112562	0.0827035	0.00358265	0.00424522	0.005005	0.0115137	0.00750353	0.00558777
k__Bacteria|p__Synergistetes	0.000491699	0.000730089	0.00122549	0	0	7.01e-05	0.000553046	0.00349327	0.000958916	0.000732043	0.000608721	0.00218321	0.000302773	0.000336042	0.00244167	8.35e-05	0.000553572	0.000269429	0.00075275	0.000335299	0.000156941	0.000642674	0.0157589	0.000442243	0.00131143	0.00157859	0.000359336	0.00166506	0.00111097	0.0024667	0.00151001	0.0050277	0.0324286	0.000208234	0.000955058	0.000998658	0.000591166	0.000768552	0.0201646	0.00036661	0.000574838	0.000731652	0.000431872	0.000352392	0.000251362	0.000452065	0.00175208	0.000688397	0.000392654
k__Bacteria|p__Synergistetes|c__Synergistia	0.000491699	0.000730089	0.00122549	0	0	7.01e-05	0.000553046	0.00349327	0.000958916	0.000732043	0.000608721	0.00218321	0.000302773	0.000336042	0.00244167	8.35e-05	0.000553572	0.000269429	0.00075275	0.000335299	0.000156941	0.000642674	0.0157589	0.000442243	0.00131143	0.00157859	0.000359336	0.00166506	0.00111097	0.0024667	0.00151001	0.0050277	0.0324286	0.000208234	0.000955058	0.000998658	0.000591166	0.000768552	0.0201646	0.00036661	0.000574838	0.000731652	0.000431872	0.000352392	0.000251362	0.000452065	0.00175208	0.000688397	0.000392654
k__Bacteria|p__Synergistetes|c__Synergistia|o__Synergistales	0.000491699	0.000730089	0.00122549	0	0	7.01e-05	0.000553046	0.00349327	0.000958916	0.000732043	0.000608721	0.00218321	0.000302773	0.000336042	0.00244167	8.35e-05	0.000553572	0.000269429	0.00075275	0.000335299	0.000156941	0.000642674	0.0157589	0.000442243	0.00131143	0.00157859	0.000359336	0.00166506	0.00111097	0.0024667	0.00151001	0.0050277	0.0324286	0.000208234	0.000955058	0.000998658	0.000591166	0.000768552	0.0201646	0.00036661	0.000574838	0.000731652	0.000431872	0.000352392	0.000251362	0.000452065	0.00175208	0.000688397	0.000392654
k__Bacteria|p__Synergistetes|c__Synergistia|o__Synergistales|f__Dethiosulfovibrionaceae	0.000462775	0.000539631	0.000672043	0	0	0	0.000245798	0.00106819	0.000958916	0.000204972	0.000512607	0.00113773	0.000211941	0.000274943	0.000904323	8.35e-05	0.000138393	8.98e-05	0.00075275	0.000223532	0.000156941	0.000224936	0.000268808	0.000235863	0.000103534	0.001407	0.000326669	0.000532818	0.00101294	0.00225527	0.00123267	0.000192141	0.00126168	0.000208234	0.000627609	0.000748994	0.000478563	0.000313114	0.0185982	0.000169205	0.000328479	0.000393967	0.000246784	2.94e-05	8.38e-05	0.000419775	0.000719605	0.000688397	0.000271838
k__Bacteria|p__Synergistetes|c__Synergistia|o__Synergistales|f__Synergistaceae	2.89e-05	0.000190458	0.000553447	0	0	7.01e-05	0.000307248	0.00242508	0	0.000527071	9.61e-05	0.00104548	9.08e-05	6.11e-05	0.00153735	0	0.000415179	0.000179619	0	0.000111766	0	0.000417738	0.0154901	0.00020638	0.0012079	0.000171585	3.27e-05	0.00113224	9.8e-05	0.000211431	0.00027735	0.00483556	0.0311669	0	0.000327448	0.000249665	0.000112603	0.000455438	0.00156646	0.000197406	0.000246359	0.000337686	0.000185088	0.000323026	0.000167574	3.23e-05	0.00103248	0	0.000120817
k__Bacteria|p__Synergistetes|c__Synergistia|o__Synergistales|f__Synergistaceae|g__Cloacibacillus	2.89e-05	3.17e-05	0.00019766	0	0	0	0.000215074	0	0	0	0	3.07e-05	0	0	0	0	5.54e-05	0.000119746	0	0	0	0.000192802	0.000302409	2.95e-05	0.000138045	0.000137268	0	0	0	0.000140954	9.24e-05	0.000256189	0.0309282	0	0	0.00015604	0	0.00011386	0	0	0.000136866	0	6.17e-05	0.00014683	0	0	9.39e-05	0	3.02e-05
k__Bacteria|p__Verrucomicrobia	0.000260311	0.00288861	0.00249051	0.00700399	0.00164834	0.054024	0.000553046	0.0371269	0.000329628	0.00483148	0.0150578	0.000215246	0.000181664	0.000152746	0.000331585	0.000194807	0	2.99e-05	8.69e-05	0.00036324	0.000130784	0.000771208	0.000235207	0.000176897	3.45e-05	0.000892244	0.000228668	0.000266409	0.000620834	3.52e-05	3.08e-05	6.4e-05	0.000443293	0.000356973	5.46e-05	6.24e-05	0.00219576	0.000256184	0.000313292	0.000197406	2.74e-05	2.81e-05	6.17e-05	2.94e-05	0.000251362	0.000226032	0.000125149	0.000585138	0
k__Bacteria|p__Verrucomicrobia|c__Verruco-5	5.78e-05	0.00288861	0.00138362	0	0	0	0	0.00017322	0.000269695	0.00017569	0.0149297	0	0.000151387	0.000122197	9.04e-05	0.000111318	0	0	8.69e-05	0.000139708	0.000130784	0.000771208	6.72e-05	0	3.45e-05	0.000892244	0.000163335	0.000233108	0.000555483	0	3.08e-05	3.2e-05	0.000443293	5.95e-05	5.46e-05	3.12e-05	0.00202686	0	0.000227849	0.000141004	0	0	3.08e-05	2.94e-05	0.000195503	0.000161452	9.39e-05	0.000481878	0
k__Bacteria|p__Verrucomicrobia|c__Verruco-5|o__WCHB1-41	5.78e-05	0.00288861	0.00138362	0	0	0	0	0.00017322	0.000269695	0.00017569	0.0149297	0	0.000151387	0.000122197	9.04e-05	0.000111318	0	0	8.69e-05	0.000139708	0.000130784	0.000771208	6.72e-05	0	3.45e-05	0.000892244	0.000163335	0.000233108	0.000555483	0	3.08e-05	3.2e-05	0.000443293	5.95e-05	5.46e-05	3.12e-05	0.00202686	0	0.000227849	0.000141004	0	0	3.08e-05	2.94e-05	0.000195503	0.000161452	9.39e-05	0.000481878	0
k__Bacteria|p__Verrucomicrobia|c__Verruco-5|o__WCHB1-41|f__RFP12	5.78e-05	0.00285687	0.00138362	0	0	0	0	0.00011548	0.000269695	0.00017569	0.0149297	0	0.000151387	0.000122197	3.01e-05	0.000111318	0	0	5.79e-05	0.000139708	0.000130784	0	0	0	3.45e-05	0	0.000163335	0.000166506	0.000326755	0	0	3.2e-05	0.000443293	2.97e-05	5.46e-05	0	0.00202686	0	0.000199368	0.000112803	0	0	0	2.94e-05	0.000167574	0.000129161	9.39e-05	0.000172099	0
k__Bacteria|p__Verrucomicrobia|c__Verrucomicrobiae	0.000202464	0	0.00110689	0.00700399	0.00164834	0.0539656	0.000553046	0.0369536	3e-05	0.00465579	6.41e-05	0.000215246	0	3.05e-05	0.000241153	8.35e-05	0	2.99e-05	0	0.000223532	0	0	0.000168005	0.000176897	0	0	6.53e-05	3.33e-05	6.54e-05	3.52e-05	0	3.2e-05	0	0.000297477	0	0	0	0.000256184	8.54e-05	5.64e-05	2.74e-05	2.81e-05	3.08e-05	0	5.59e-05	6.46e-05	3.13e-05	0.00010326	0
k__Bacteria|p__Verrucomicrobia|c__Verrucomicrobiae|o__Verrucomicrobiales	0.000202464	0	0.00110689	0.00700399	0.00164834	0.0539656	0.000553046	0.0369536	3e-05	0.00465579	6.41e-05	0.000215246	0	3.05e-05	0.000241153	8.35e-05	0	2.99e-05	0	0.000223532	0	0	0.000168005	0.000176897	0	0	6.53e-05	3.33e-05	6.54e-05	3.52e-05	0	3.2e-05	0	0.000297477	0	0	0	0.000256184	8.54e-05	5.64e-05	2.74e-05	2.81e-05	3.08e-05	0	5.59e-05	6.46e-05	3.13e-05	0.00010326	0
k__Bacteria|p__Verrucomicrobia|c__Verrucomicrobiae|o__Verrucomicrobiales|f__Verrucomicrobiaceae	0.000202464	0	0.00110689	0.00700399	0.00164834	0.0539656	0.000553046	0.0369536	3e-05	0.00465579	6.41e-05	0.000215246	0	3.05e-05	0.000241153	8.35e-05	0	2.99e-05	0	0.000223532	0	0	0.000168005	0.000176897	0	0	6.53e-05	3.33e-05	6.54e-05	3.52e-05	0	3.2e-05	0	0.000297477	0	0	0	0.000256184	8.54e-05	5.64e-05	2.74e-05	2.81e-05	3.08e-05	0	5.59e-05	6.46e-05	3.13e-05	0.00010326	0
k__Bacteria|p__Verrucomicrobia|c__Verrucomicrobiae|o__Verrucomicrobiales|f__Verrucomicrobiaceae|g__Akkermansia	0.000202464	0	0.00110689	0.00700399	0.00164834	0.0539656	0.000553046	0.0369536	3e-05	0.00465579	6.41e-05	0.000215246	0	3.05e-05	0.000241153	8.35e-05	0	2.99e-05	0	0.000223532	0	0	0.000168005	0.000176897	0	0	6.53e-05	3.33e-05	6.54e-05	3.52e-05	0	3.2e-05	0	0.000297477	0	0	0	0.000256184	8.54e-05	5.64e-05	2.74e-05	2.81e-05	3.08e-05	0	5.59e-05	6.46e-05	3.13e-05	0.00010326	0
[truncated: 6 more columns]
